# Supplementary material for: Genomic insights into body size evolution in Carnivora support Peto’s paradox
Source: BMC Genomics. 2021 Jun 9;22:429. doi: 10.1186/s12864-021-07732-w (PMC8191207; doi:10.1186/s12864-021-07732-w)
Supplement: Supplementary file 1 — Additional file 1: Table S1. Genome version and phenotype data for the 20 carnivores used in our study. [file 12864_2021_7732_MOESM1_ESM.xlsx]

## Sheet: Genome Information
Table S1. Genome version and phenotype data for the 20 carnivores used in our study
Family	Scientific Name	English Name	Genome Version	References	Head Body Length (cm) †	Body Mass (g) †
Canidae	Canis lupus	Dog	GCA_000002285.2	Lindblad-Toh et al., 2005	105.5	31756.5
Canidae	Vulpes vulpes	Fox	GCA_003160815.1	Kukekova et al., 2018	62.71	4820.36
Felidae	Panthera tigris	Tiger	GCA_000464555.1	Cho et al., 2013	182.48	161915
Felidae	Puma concolor	Puma	GCA_003327715.1	Saremi et al., 2019	139.63	53954.1
Felidae	Panthera pardus	Leopard	GCA_001857705.1	Kim et al., 2016	137.77	52400
Felidae	Acinonyx jubatus	Cheetah	GCA_003709585.1	The reference cheetah genome were downloaded from (https://ftp.ncbi.nlm.nih.gov/genomes/genbank/vertebrate_mammalian/Acinonyx_jubatus/latest_assembly_versions/GCA_003709585.1_Aci_jub_2/GCA_003709585.1_Aci_jub_2_genomic.fna.gz)	148.04	50577.9
Felidae	Lynx canadensis	Canada lynx	GCA_007474595.1	Rhie et al., 2021	70.23	9682.82
Felidae	Felis catus	Cat	GCA_000181335.4	Pontius et al., 2007	46	2884.8
Herpestidae	Suricata suricatta	Meerkat	GCA_006229205.1	Dudchenko et al., 2017	28.57	729.99
Mustelidae	Enhydra lutris	Sea otter	GCA_002288905.2	Jones et al., 2017	143.57	27410.9
Mustelidae	Mustela putorius	Ferret	GCA_000215625.1	Peng et al., 2014	35.89	975.55
Odobenidae	Odobenus rosmarus	Walrus	GCA_000321225.1	Foote et al., 2015	287.02	1.043e+06
Otariidae	Eumetopias jubatus	Northern sea lion	GCA_004028035.1	Kwan et al., 2019	269.27	382467
Otariidae	Zalophus californianus	Californian sea lion	GCA_900631625.1	Arnason et al., 2006	201.9	137195
Otariidae	Callorhinus ursinus	Northern fur seal	GCA_003265705.1	Arnason et al., 2006	173.48	55464.8
Phocidae	Leptonychotes weddellii	Weddell seal	GCA_000349705.1	Arnason et al., 2006	253.99	400000
Phocidae	Monachus schauinslandi	Hawaiian monk seal	GCA_002201575.1	Arnason et al., 2006	223.28	223000
Ursidae	Ursus maritimus	Polar bear	GCA_000687225.1	Liu et al., 2014	199.26	371704
Ursidae	Ursus arctos	Brown bear	GCA_003584765.1	Taylor et al., 2018	148.41	196288
Ursidae	Ailuropoda melanoleuca	Panda	GCA_000004335.1	Li et al., 2010	134.6	118000
† All phenotype data were collected from the PanTHERIA database

## Sheet: References
Literature Cited
Lindblad-Toh K, Wade C M, Mikkelsen T S, et al. Genome sequence, comparative analysis and haplotype structure of the domestic dog. Nature. 2005;438(7069):803-19.
Kukekova A V, Johnson J L, Xiang X, et al. Red fox genome assembly identifies genomic regions associated with tame and aggressive behaviours. Nat Ecol Evol. 2018;2(9):1479-91.
Cho Y S, Hu L, Hou H, et al. The tiger genome and comparative analysis with lion and snow leopard genomes. Nat Commun. 2013;4(1):1-7.
Saremi N F, Supple M A, Byrne A, et al. Puma genomes from North and South America provide insights into the genomic consequences of inbreeding. Nat Commun. 2019;10(1):1-10.
Kim S, Cho Y S, Kim H M, et al. Comparison of carnivore, omnivore, and herbivore mammalian genomes with a new leopard assembly. Genome Biol. 2016;17(1):1-12.
Rhie A, McCarthy S A, Fedrigo O, et al. Towards complete and error-free genome assemblies of all vertebrate species. Nature. 2021;592(7856):737-46.
Pontius J U, Mullikin J C, Smith D R, et al. Initial sequence and comparative analysis of the cat genome. Genome Res. 2007;17(11):1675-89.
Dudchenko O, Batra S S, Omer A D, et al. De novo assembly of the Aedes aegypti genome using Hi-C yields chromosome-length scaffolds. Science. 2017;356(6333):92-95.
Jones S J, Haulena M, Taylor G A, et al. The genome of the northern sea otter (Enhydra lutris kenyoni). Genes. 2017;8(12):379.
Peng X, Alföldi J, Gori K, et al. The draft genome sequence of the ferret (Mustela putorius furo) facilitates study of human respiratory disease. Nat Biotechnol. 2014;32(12):1250-55.
Foote A D, Liu Y, Thomas G W C, et al. Convergent evolution of the genomes of marine mammals. Nat Genet. 2015;47(3):272-75.
Kwan H H, Culibrk L, Taylor G A, et al. The Genome of the Steller Sea Lion (Eumetopias jubatus). Genes. 2019;10(7):486.
Arnason U, Gullberg A, Janke A, et al. Pinniped phylogeny and a new hypothesis for their origin and dispersal. Mol Phylogenet Evo. 2006;41(2):345-54.
Liu S, Lorenzen E D, Fumagalli M, et al. Population genomics reveal recent speciation and rapid evolutionary adaptation in polar bears. Cell. 2014;157(4):785-94.
Taylor G A, Kirk H, Coombe L, et al. The genome of the North American brown bear or grizzly: Ursus arctos ssp. horribilis. Genes. 2018;9(12):598.
Li R, Fan W, Tian G, et al. The sequence and de novo assembly of the giant panda genome. Nature. 2010;463(7279):311-17.
