# Supplementary material for: Genomic insights into body size evolution in Carnivora support Peto’s paradox
Source: BMC Genomics. 2021 Jun 9;22:429. doi: 10.1186/s12864-021-07732-w (PMC8191207; doi:10.1186/s12864-021-07732-w)
Supplement: Supplementary file 2 — Additional file 2: Table S2. Significant results for the gene-phenotype association tests for both head body length and body mass (P value.all/robust/max < 0.05). [file 12864_2021_7732_MOESM2_ESM.xlsx]

## Sheet: PGLS results
Table S2. Significant results for the gene-phenotype association tests for both head body length and body mass (P value.all/robust/max < 0.05)
	A) For head body length								B) For body mass
Gene	R2	Lambda (λ)	Coefficients	AIC	P value.all	P value.robust	P value.max		R2	Lambda (λ)	Coefficients	AIC	P value.all	P value.robust	P value.max
AAAS	0.3117	0.831	1.75426	-2.66486	0.006194	0.002089	0.03548		0.2626	0.933	5.0734	41.9177	0.01217	0.003309	0.0423
AARS	0.4452	0	1.12225	-2.59851	0.000785	0.0008939	0.01105		0.3858	0	3.21753	44.0862	0.002062	0.002502	0.01809
AASDHPPT	0.3403	0	1.20707	-0.494467	0.01042	0.01382	0.03931		0.3526	0	3.72481	34.7917	0.009032	0.01398	0.04559
ACSM3	0.2831	0	0.61876	2.527	0.009224	0.001643	0.00525		0.2715	0	1.85697	47.4998	0.0108	0.003018	0.009574
ACTRT3	0.3985	0	-1.89306	-0.984862	0.001689	0.0001154	0.001014		0.3747	0	-5.6268	44.4462	0.00245	0.0001903	0.001705
ADAM10	0.3647	0.779	0.6847	-4.09367	0.002851	0.001196	0.02102		0.2455	0.957	1.80819	42.2331	0.01528	0.007355	0.03634
ADAM11	0.3461	0	0.61588	-4.27855	0.00477	0.003327	0.02458		0.2882	0.731	2.35711	37.4129	0.01042	0.00202	0.01278
ADCY6	0.3786	0	-1.21943	-0.333469	0.002306	0.0001199	0.002186		0.3378	0	-3.54412	45.5936	0.004258	0.0003076	0.004626
ADGRF2	0.4427	0	-1.72958	-2.50911	0.0008189	6.025e-06	7.324e-05		0.2148	0.946	-6.2478	43.0981	0.02279	4.929e-05	0.0006085
ADGRG6	0.4599	0	-1.6212	-3.13871	0.0006082	1.148e-05	0.0001273		0.2063	1	-4.4946	43.279	0.02543	0.0001744	0.001874
ADGRL3	0.3689	0	0.8761	-0.0232245	0.002676	0.004943	0.04877		0.3663	0	2.66719	44.7111	0.002783	0.005647	0.04336
ADRA2B	0.3425	0.202	0.73891	-0.833546	0.00397	0.0005416	0.02081		0.2622	0.426	1.97388	44.7116	0.01225	0.001087	0.02904
ALPK2	0.2812	0.237	1.1292	0.741724	0.009462	0.001744	0.03206		0.3871	0.134	3.99587	42.8316	0.002021	0.0001911	0.004079
ALS2CL	0.4442	0.777	1.77758	-6.75981	0.0007981	0.0002343	0.008666		0.3996	0.956	4.9605	37.6698	0.00166	0.001337	0.01427
AP3B2	0.5479	0.336	0.88112	-9.06783	0.000115	1.014e-06	2.73e-05		0.4425	0.589	2.34049	38.2133	0.000821	5.372e-06	7.015e-05
APC	0.187	0.91	1.03788	0.422944	0.03246	0.008969	0.02192		0.1682	0.972	2.8551	44.1045	0.04107	0.01556	0.04082
APLP2	0.5024	0	1.43593	-4.77609	0.0002816	0.000328	0.01077		0.4785	0	4.28977	40.8162	0.0004377	0.0002656	0.001492
AQP1	0.4678	0	0.71621	-3.43343	0.0005293	0.0009021	0.003566		0.4403	0	2.12865	42.2298	0.0008528	0.001757	0.00692
AQP3	0.4473	0	0.47643	-2.60437	0.001044	0.0006073	0.007395		0.3867	0	1.35753	41.5846	0.002663	0.001777	0.01944
ARAP1	0.3265	1	0.96105	-2.52063	0.005012	0.004999	0.02403		0.2773	1	2.59657	41.4041	0.009982	0.007208	0.02546
AREL1	0.4857	0	1.46327	-4.11476	0.0003841	8.435e-05	0.0004132		0.4348	0	4.2532	42.4241	0.000935	0.0002632	0.001532
ARSK	0.1929	0.907	1.56999	0.286393	0.03015	0.000895	0.004252		0.1576	0.968	4.4876	44.3775	0.04684	0.003076	0.03452
ASCC1	0.3095	0.077	0.50322	3.54281	0.01195	0.002418	0.006251		0.405	0	1.67717	38.2929	0.003584	0.004074	0.01075
ASIC1	0.3909	0	0.45555	-1.29506	0.00753	0.00386	0.02192		0.4245	0.078	1.44574	31.6511	0.00507	0.002933	0.01639
ASPA	0.4694	0	1.14443	-3.49059	0.0005152	0.0006653	0.00256		0.4311	0	3.36485	42.5555	0.0009951	0.001316	0.006023
ATG2A	0.2662	1	2.00267	-0.806227	0.0116	0.006033	0.02347		0.227	1	5.4318	42.7508	0.01949	0.009824	0.02631
ATP2C1	0.2668	0.529	0.51479	-0.156603	0.01374	0.0001291	0.004911		0.1934	0.928	1.23017	41.3968	0.034	0.000123	0.004014
ATP8B1	0.5201	0	1.01476	-5.50132	0.0002005	2.098e-05	0.0009322		0.3943	0.364	2.92455	41.1157	0.001805	7.613e-05	0.002258
AWAT2	0.2637	0.142	1.26751	1.81793	0.012	0.005566	0.008964		0.2723	0.319	3.99134	45.0537	0.01069	0.001665	0.003047
BBOF1	0.3497	0	-1.80466	0.575379	0.00357	0.0004698	0.005235		0.2943	0	-5.1198	46.8658	0.007906	0.001443	0.01375
BMPR1B	0.2612	0	0.43553	4.53429	0.0298	0.01403	0.04881		0.3846	0	1.54228	35.0606	0.008087	0.003016	0.01607
BPTF	0.3595	0	-1.45648	0.272183	0.003085	0.0001444	0.001169		0.2937	0	-4.07965	46.8821	0.00797	0.0006776	0.005343
BRAP	0.432	0	1.99133	-2.12852	0.0009806	9.095e-05	0.0003228		0.1795	0.898	5.6044	44.2654	0.03567	0.001001	0.02647
BRCA2	0.2475	1	-2.92084	-0.302759	0.01489	0.002011	0.004094		0.2461	1	-8.4356	42.2481	0.01516	0.00258	0.006878
BTG4	0.3224	0.292	0.75866	-0.748078	0.005313	0.004752	0.04515		0.4197	0.209	2.53745	41.2146	0.0012	0.001205	0.01019
CA3	0.2828	0.709	0.37003	-1.41956	0.009258	0.002031	0.006892		0.2386	0.957	0.96601	42.4137	0.01674	0.002564	0.01255
CABCOCO1	0.2621	0.943	-1.21649	-1.57468	0.01226	0.007239	0.04658		0.2615	0.973	-3.68436	41.7221	0.01236	0.006076	0.01847
CALHM2	0.547	0	1.05683	-6.65435	0.0001171	5.151e-05	0.0005997		0.3522	1	2.88653	39.2163	0.003442	0.002147	0.003664
CATSPERG	0.4498	0	-1.37058	-2.76632	0.0007251	0.001465	0.02649		0.5241	0	-4.48227	38.9866	0.0001856	9.428e-05	0.001351
CCDC146	0.404	0	-1.6964	-1.16736	0.001548	6.502e-06	3.304e-05		0.1841	0.914	-4.8748	44.0595	0.03368	4.655e-05	0.000503
CCDC153	0.2014	0.778	0.86454	0.484631	0.02705	0.001616	0.01781		0.2158	0.93	2.87129	43.1681	0.0225	0.001208	0.009051
CCDC82	0.2734	1	-1.18201	-1.00344	0.01052	0.004298	0.02524		0.231	1	-3.19331	42.6457	0.01849	0.009172	0.03001
CDHR4	0.5109	0	-2.30642	-5.12125	0.0002396	8.112e-06	0.0001991		0.4563	0	-6.6952	41.6471	0.0006475	3.947e-05	0.0007889
CEP112	0.4826	0	-2.59101	-3.99743	0.0004059	7.132e-05	0.004513		0.4156	0	-7.4028	43.093	0.001284	0.000331	0.01174
CEP68	0.5556	0	-2.79475	-7.03922	9.787e-05	1.101e-05	0.0006768		0.4639	0	-7.8679	41.3664	0.0005671	0.0001287	0.004285
CEP85	0.2375	1	0.88844	-0.0382912	0.01698	0.004035	0.02366		0.221	1	2.49848	42.9031	0.02104	0.004944	0.01467
CERKL	0.3164	0	1.38908	1.5736	0.005788	0.006615	0.02494		0.3187	0	4.25458	46.1607	0.005605	0.007296	0.0346
CERS2	0.3547	0.794	0.70931	2.23297	0.0113	0.007155	0.03649		0.3636	0.924	2.03485	34.0394	0.01024	0.007121	0.04106
CFAP52	0.3844	0.054	-2.59072	-1.06134	0.00211	0.001099	0.008623		0.3756	0.243	-7.8381	42.4592	0.002416	0.0005484	0.004113
CHCHD5	0.5135	0	0.6836	-1.8079	0.0007287	2.237e-05	0.0003353		0.5422	0	2.05971	33.8386	0.0004529	0.0001655	0.001443
CHST10	0.3655	0	0.85947	0.0854294	0.00282	0.008718	0.03049		0.177	0.966	2.307	43.9178	0.03678	0.002671	0.01524
CLCF1	0.1875	0	0.41953	6.91076	0.04684	0.02079	0.04867		0.2266	0	1.32546	42.7519	0.03073	0.01433	0.03555
CLEC17A	0.4618	0	1.21712	-3.20879	0.0005884	0.0003412	0.007802		0.3887	0	3.44394	43.9929	0.001972	0.001387	0.02214
CLIP2	0.3343	0.679	1.63943	-2.79879	0.00448	0.001644	0.02127		0.2742	0.913	4.1299	41.7203	0.01041	0.004973	0.03128
CLK1	0.2973	0.501	0.55071	-1.01239	0.00758	0.002332	0.02346		0.2531	0.73	1.70538	43.3104	0.01383	0.00707	0.03981
CLMP	0.233	0.709	-1.80632	-0.0790266	0.01801	0.001472	0.003549		0.2532	0.94	-5.59339	42.1291	0.0138	0.000752	0.002179
CLSPN	0.4784	0	-2.08079	-3.83439	0.0004382	8.635e-05	0.002362		0.4293	0	-6.0551	42.6164	0.001024	0.0002589	0.005242
CLUAP1	0.4759	0.307	1.04968	-5.96113	0.0004586	0.0005126	0.01152		0.4437	0.363	3.07502	39.4252	0.0008047	0.0008318	0.018
CNGA3	0.5047	0	-2.30746	-4.86863	0.0002697	3.918e-05	0.001461		0.4145	0	-6.4543	43.129	0.001306	0.0003394	0.007812
CNGA4	0.3054	0.86	0.73362	-2.57668	0.00677	0.0001715	0.008276		0.3138	0.968	2.23087	40.277	0.006013	0.003184	0.01436
CNKSR1	0.2178	0.804	1.06724	-0.0169894	0.02195	0.000195	0.006731		0.212	0.915	3.19745	43.3557	0.02365	0.0001038	0.0004191
COL11A1	0.5782	0	1.57529	-8.08068	6.031e-05	6.596e-05	0.005267		0.5275	0	4.6141	38.8406	0.0001734	0.0002053	0.000842
CPLX4	0.6359	0	1.92454	-6.36385	0.0002243	9.012e-06	0.000457		0.5904	0	5.78329	29.4031	0.0004958	4.433e-05	0.00203
CPT1C	0.3245	0	0.67125	1.33732	0.00516	0.001424	0.01378		0.3473	0	2.11033	45.3041	0.003702	0.00083	0.007858
CRAT	0.3535	0.901	0.76152	-4.13499	0.003376	0.001947	0.01554		0.2221	0.956	1.86309	42.8518	0.02075	0.008303	0.04869
CSNK1G1	0.4371	0	0.9899	-2.3118	0.0008991	3.615e-05	0.0007854		0.2878	0.547	3.5281	43.3356	0.008648	7.26e-05	0.001344
CTLA4	0.3978	0.674	-1.35057	-3.32751	0.00298	0.001572	0.004121		0.3757	0.706	-3.95187	36.524	0.00406	0.0002341	0.002746
DBN1	0.2933	1	0.65964	-1.55911	0.008008	0.002575	0.008766		0.2559	1	1.80415	41.9869	0.01331	0.006239	0.02329
DBT	0.2205	0.766	0.67255	0.043286	0.02118	0.0003143	0.005292		0.1641	0.871	1.90148	44.7952	0.04323	0.0005125	0.01206
DIEXF	0.3216	1	1.0287	-2.37555	0.005378	0.004859	0.01193		0.2638	1	2.73996	41.7748	0.01199	0.004923	0.01681
DIS3	0.4091	0	0.88466	-1.34047	0.001426	0.01631	0.04172		0.2222	0.961	1.79347	42.8193	0.02073	0.01433	0.02425
DISP3	0.3842	0.613	0.63174	-4.11059	0.002114	0.0007924	0.02547		0.3243	0.673	1.75488	41.6103	0.005173	0.00235	0.02475
DMAC1	0.4602	0.447	-2.00076	-6.05204	0.0006052	0.0005997	0.005855		0.4914	0.149	-6.541	38.9976	0.0003456	0.0001492	0.000401
DNAJC12	0.5255	0	-1.2296	-5.72563	0.0001806	0.001437	0.005078		0.526	0	-3.75663	38.9029	0.0001785	0.001118	0.006157
DNASE1	0.358	0	0.87532	0.318961	0.003155	0.0004007	0.001289		0.1703	0.617	2.22885	46.0175	0.04003	0.0006018	0.002338
DRGX	0.3773	0	0.82991	-0.290075	0.002355	8.445e-05	0.003498		0.173	1	2.6724	44.1009	0.0387	0.0001494	0.0005517
DSC3	0.5475	0.251	2.07618	-8.59431	0.0001159	5.117e-05	0.001503		0.4929	0.472	5.92637	36.9542	0.0003363	0.0001207	0.001595
DSP	0.4334	0	-1.6774	-2.18	0.000957	1.649e-05	0.0002618		0.1662	0.803	-4.4415	45.1215	0.0421	0.0002739	0.00354
DTWD1	0.5037	0	0.88691	-4.82713	0.000275	0.0001538	0.002753		0.299	0.734	2.53607	42.0198	0.007403	0.0003	0.002937
EIF2B4	0.4186	0	1.2098	-1.66316	0.001223	5.132e-05	0.001482		0.2578	0.626	3.59247	43.7383	0.01299	7.293e-05	0.001705
EME1	0.1918	0.956	0.99222	0.248168	0.03058	0.00653	0.014		0.1638	0.984	2.78279	44.175	0.04335	0.01396	0.03473
EML1	0.3555	0	0.58708	0.396615	0.003275	0.002723	0.009255		0.3395	0	1.75745	45.5408	0.00415	0.004358	0.01532
EPHB6	0.4069	1	0.89205	-5.06331	0.001478	0	0.002524		0.2636	1	2.1451	41.7794	0.01201	0.004889	0.01868
ERCC3	0.2675	0.876	0.58998	-1.5638	0.0114	0.001467	0.008672		0.2499	0.976	1.67363	42.0188	0.01442	0.005565	0.01852
ERCC4	0.3482	0.597	1.44964	-2.90991	0.003649	0.005826	0.03515		0.4002	0.793	4.6847	38.5914	0.001646	0.0009401	0.004777
ESCO1	0.3476	0.748	1.341	-3.45349	0.003683	0.001063	0.001933		0.335	0.849	4.10262	40.3441	0.004433	0.0001147	0.001838
ETV4	0.2765	0.915	0.56097	-2.57383	0.01213	0.009565	0.02651		0.2823	0.949	1.74548	39.5025	0.01124	0.008685	0.02217
EVA1A	0.4464	0	0.58231	-2.76582	0.002017	0.001301	0.01525		0.4101	0	1.69268	35.8449	0.003347	0.001968	0.02146
FAAP24	0.3757	0.208	1.56443	-1.90649	0.002413	0.000396	0.02145		0.3581	0.327	4.6352	42.4954	0.003152	0.0007346	0.03736
FAM81A	0.3304	0	0.56698	1.18071	0.00742	0.004053	0.01594		0.3708	0	1.8301	40.4828	0.004339	0.002708	0.01081
FANCC	0.4754	0	-1.93787	-3.71937	0.0004626	1.946e-05	0.0001362		0.423	0	-5.6182	42.8366	0.001137	7.926e-05	0.0005529
FAXDC2	0.3837	0	-0.68444	0.568694	0.00278	0.0006991	0.006342		0.4007	0	-2.13132	42.4895	0.002161	0.000813	0.005705
FBXO18	0.5217	0.205	-2.20029	-7.22019	0.0001944	1.833e-06	1.88e-05		0.3624	1	-5.5564	38.8989	0.002954	2.114e-05	0.0003071
FCHO1	0.4992	0.816	1.10809	-8.97645	0.0002987	4.765e-05	0.001019		0.4551	0.928	3.22718	35.8977	0.0006616	0.0001799	0.001928
FER1L5	0.2387	1	2.25336	-0.0710463	0.01671	0.002237	0.01764		0.2046	1	6.1326	43.321	0.02598	0.005918	0.01951
FGG	0.3598	0	-1.85439	0.262837	0.003071	0.0003385	0.003483		0.3516	0	-5.6061	45.172	0.003473	0.0003708	0.003678
FLNB	0.2999	0	1.21101	2.05323	0.007313	0.003142	0.04983		0.3046	0	3.7227	46.5696	0.00684	0.002733	0.006707
FLT4	0.3842	0.948	1.04283	-5.19619	0.002114	0.0002535	0.001197		0.2757	1	1.99597	41.447	0.0102	0.004456	0.0192
FMO2	0.3266	0.367	0.90138	-1.25376	0.005006	0.0007031	0.007199		0.1643	0.983	2.3553	44.1653	0.04312	0.003242	0.007994
FNBP1	0.5696	0	1.55062	-2.97603	0.0004399	0.000363	0.01946		0.3661	0.507	4.1785	35.4213	0.007703	0.001276	0.03776
FOSL1	0.3978	0	1.19699	-0.959888	0.001709	0.0004661	0.004859		0.1841	0.937	3.0759	43.9186	0.03368	0.001052	0.009949
FPR2	0.3446	0	0.81192	0.732378	0.00385	0.0005077	0.001633		0.3354	0	2.45055	45.6651	0.004408	0.0005689	0.00289
FRMD4B	0.3791	0	0.43012	-5.26349	0.002975	0.001505	0.005182		0.3778	0	1.34639	38.1986	0.003034	0.001651	0.004168
FRMD7	0.2659	0.295	0.70659	0.838199	0.01164	0.009634	0.04817		0.1631	0.837	1.83771	45.012	0.04377	0.007372	0.0432
FRYL	0.4455	0	-1.80799	-2.61091	0.0007804	1.508e-05	0.0001574		0.1959	0.912	-5.5946	43.7784	0.02902	8.77e-05	0.001285
FUZ	0.3279	0.447	0.56337	-1.6659	0.004915	0.001101	0.005521		0.256	0.699	1.60849	43.3974	0.01331	0.006566	0.009941
GALNT11	0.4067	0	-1.75353	-1.25706	0.001484	4.502e-05	0.0002398		0.2245	0.945	-4.8627	42.8532	0.02012	7.557e-05	0.0003686
GALNTL5	0.2421	1	1.33813	-0.159747	0.01598	0.0001151	0.004789		0.1551	1	3.25838	44.5287	0.04831	0.0001256	0.0007136
GDAP2	0.487	0	2.77753	-4.16588	0.000375	0.0002006	0.0006042		0.2601	0.696	9.3972	43.3032	0.01259	0.0008391	0.01202
GNL2	0.2457	0	-1.94746	3.54255	0.01524	0.002406	0.01408		0.2324	0	-5.81358	48.5467	0.01816	0.002928	0.01675
GPATCH8	0.4956	0	-1.9946	-4.50607	0.0003196	2.358e-05	0.0003283		0.4298	0	-5.7153	42.602	0.001017	0.0001298	0.001645
GPR1	0.475	0	1.17029	-3.70631	0.0004655	0.0002753	0.01484		0.2546	0.901	2.56781	42.3264	0.01354	0.00455	0.01236
GPR142	0.2611	1	0.90271	-0.667673	0.01242	0.01284	0.04521		0.1972	1	2.33436	43.5067	0.02855	0.02368	0.04204
GPR156	0.5001	0	-1.80106	-4.68375	0.0002941	4.563e-06	0.000125		0.2131	0.973	-5.5441	42.9914	0.0233	0.0001037	0.001987
GRXCR2	0.3833	0	1.05602	-0.483646	0.002146	0.0007685	0.005544		0.3582	0	3.13138	44.9652	0.003144	0.001188	0.008353
GUF1	0.3768	0.57	1.0587	-3.69907	0.002373	0.001066	0.003191		0.2641	0.913	2.96895	41.9983	0.01193	0.004438	0.01189
GYS2	0.2145	0.422	1.06841	1.56486	0.02289	0.008795	0.02087		0.1735	0.785	3.1174	45.0456	0.03847	0.0086	0.0299
HCRTR1	0.4332	0	1.65095	-2.17137	0.0009609	0.0006152	0.001907		0.1902	0.812	4.9206	44.4874	0.03119	0.001049	0.008531
HECW1	0.2343	0	-1.3217	3.84292	0.01771	0.002675	0.01277		0.248	0	-4.1303	48.1347	0.01478	0.001848	0.006406
HELQ	0.29	1	1.16813	-1.46636	0.00838	0.002867	0.01212		0.2345	1	3.0975	42.5557	0.01767	0.00909	0.02838
HLTF	0.3358	1	0.39108	-2.79729	0.004383	0.004523	0.01858		0.2703	1	1.03303	41.5968	0.01098	0.008426	0.02764
HRG	0.2581	0.828	0.97501	-1.15551	0.01293	0.001637	0.01999		0.3077	0.96	3.1666	40.4948	0.006548	0.00656	0.01809
HSD17B12	0.1927	0.916	0.7269	0.269507	0.03023	0.005417	0.01315		0.159	0.96	2.04185	44.3838	0.04603	0.001752	0.01912
HSPH1	0.4716	0	1.39905	-3.57663	0.0004948	0.0001043	0.002171		0.451	0	4.1877	41.8435	0.0007104	0.0001575	0.00278
ICAM5	0.3326	1	0.98084	-2.70301	0.004588	0.002137	0.01917		0.2356	1	2.45879	42.5268	0.01742	0.01449	0.04572
IDH1	0.5362	0	1.3145	-6.1846	0.0001458	0.0004814	0.001473		0.502	0	3.89626	39.8919	0.0002836	0.0005694	0.002034
IFT46	0.642	0	2.00764	-11.3635	1.321e-05	1.892e-05	0.000713		0.6101	0	5.98855	34.9995	2.91e-05	3.585e-06	7.674e-05
IFT81	0.434	0	1.01302	-2.20035	0.0009478	0.0001917	0.001064		0.3402	0	2.7812	45.5205	0.00411	0.001092	0.01316
IGSF9	0.2432	0.589	0.50174	1.88537	0.02175	0.00747	0.04001		0.2685	0.592	1.55446	40.5178	0.01608	0.006138	0.03195
IL12RB2	0.2455	0.672	1.18781	-0.270558	0.01528	0.001305	0.01714		0.216	0.997	3.66466	42.9611	0.02245	0.004166	0.03179
IL17F	0.2585	0.778	0.72028	-0.998253	0.01286	0.001285	0.009948		0.1693	0.941	1.78916	44.2515	0.04051	0.005968	0.03686
IL19	0.3939	0.84	3.15876	-5.23963	0.001817	0.0008287	0.004251		0.3656	0.877	9.10478	39.2457	0.002814	0.001348	0.005458
IL20RB	0.4092	0.23	1.6302	-3.14238	0.001425	0.0001291	0.004993		0.3839	0.269	4.92155	42.0293	0.002124	0.000161	0.004616
IL4I1	0.3977	0	1.5906	-0.956228	0.001712	0.001192	0.00329		0.4346	0	5.05095	42.4327	0.0009388	0.000754	0.002408
ING1	0.7066	0	0.471353	-12.0411	2.777e-05	2.041e-05	0.0001413		0.6803	0	1.35613	23.6992	5.137e-05	6.034e-05	0.0004876
INTS6	0.4464	0	0.54475	-2.64261	0.0007688	7.484e-06	0.0002402		0.4029	0	1.58988	43.5211	0.001575	2.812e-05	0.0006939
IP6K2	0.4212	0	0.66868	-1.75413	0.001171	0.000436	0.001204		0.3824	0	1.9571	44.1963	0.002174	0.0009083	0.003397
IRF2	0.2964	0.462	1.41079	-0.817107	0.007678	0.003056	0.01849		0.4216	0.408	4.90583	39.9431	0.001165	0.0002852	0.001669
ITIH3	0.3065	0.959	0.56115	-2.80782	0.006667	0.001765	0.01143		0.2513	0.994	1.51755	42.0067	0.01417	0.01028	0.04367
ITK	0.2795	0	0.64177	2.62768	0.009692	0.00558	0.01186		0.3245	0.006	2.08525	45.9192	0.005161	0.003045	0.006721
IYD	0.3591	0.193	0.89816	-1.28853	0.003102	0.000388	0.01651		0.3267	0.253	2.6266	43.9051	0.004996	0.0009714	0.01381
KBTBD4	0.4506	0	0.91129	-4.25941	0.002639	0.01489	0.03337		0.4635	0	2.78682	30.7424	0.002214	0.01308	0.02824
KCNE2	0.2055	0.839	0.56951	0.178073	0.02569	0.001247	0.01351		0.1984	0.958	1.76149	43.4366	0.02812	0.009398	0.04674
KCTD16	0.5527	0	2.33651	-6.90755	0.0001041	8.85e-05	0.0003941		0.5469	0	7.1008	38.0032	0.0001173	9.527e-05	0.0005079
KIAA0100	0.3378	0	1.21158	0.938859	0.004255	0.01541	0.01356		0.1539	1	1.69876	44.557	0.04903	0	0.02723
KIF13A	0.4593	0	2.07131	-3.11477	0.0006151	0.0002577	0.0007712		0.4088	0	6.0066	43.3252	0.001434	0.0007046	0.007817
KLHDC8B	0.3624	0.579	0.44949	0.226827	0.008047	0.003918	0.02608		0.3399	0.472	1.32316	36.4191	0.01047	0.005177	0.02944
KMT5B	0.484	0	0.88228	-4.04916	0.0003961	1.65e-05	0.000288		0.4556	0	2.62247	41.673	0.0006554	3.403e-05	0.000554
KRT20	0.2619	0.909	1.70774	-1.50819	0.01229	0.002108	0.007999		0.2298	0.955	4.90537	42.6584	0.01878	0.005772	0.01815
KRTDAP	0.2102	0	-1.5143	4.46434	0.0242	0.01066	0.03236		0.2911	0	-5.28147	46.956	0.008263	0.003229	0.01617
LDLR	0.2839	1	0.5696	-1.2946	0.009117	0.001731	0.003619		0.1986	1	1.42666	43.4709	0.02803	0.0304	0.0446
LDLRAD1	0.5148	0	-2.30071	-5.28245	0.0002222	0.0002074	0.0007219		0.5564	0	-7.27694	37.5799	9.633e-05	1.36e-05	6.349e-05
LIG4	0.4752	0	1.63069	-3.71394	0.0004638	0.001991	0.005464		0.4679	0	4.945	41.2172	0.0005286	0.001047	0.006628
LMBR1L	0.2684	0	0.87094	2.93316	0.01127	0.0003275	0.009327		0.2776	0	2.69716	47.3325	0.009942	0.0002172	0.00522
SERPINB8	0.1576	0.866	1.17332	1.2646	0.04685	0.002193	0.01089		0.2094	0.942	4.0172	43.2567	0.02442	0.0006753	0.003263
BTBD8	0.3575	0	-2.27465	0.334533	0.003178	0.0005946	0.009695		0.2987	0	-6.43234	46.74	0.007434	0.001867	0.02328
FAM122B	0.3018	0.327	1.24535	-0.331959	0.007114	0.0001138	0.002117		0.1801	0.899	3.5359	44.2495	0.03542	0.000176	0.001559
CDH11	0.339	0	0.47908	0.902726	0.004181	0.0006379	0.01437		0.3832	0	1.54278	44.1704	0.002147	0.0002024	0.004353
LONP1	0.3712	0.886	-1.72467	-4.64698	0.002583	0.000364	0.002927		0.3686	0.968	-5.12209	38.6112	0.00269	0.002824	0.01633
LPAR6	0.2497	0.395	1.03961	0.774529	0.01446	0.002019	0.02981		0.2476	0.571	3.48338	44.3053	0.01486	0.001105	0.01963
LRFN2	0.5299	0	-1.98266	-5.91319	0.0001654	0.0004123	0.0015		0.5273	0	-6.04107	38.8486	0.000174	4.702e-05	0.00061
LRIG2	0.3659	0	-2.57682	0.0711907	0.0028	0.003697	0.008756		0.377	0	-7.9713	44.3723	0.002365	0.002101	0.01629
LRRC18	0.4543	0.948	2.38694	-7.61038	0.0006714	0.0005837	0.004317		0.4004	0.973	6.75789	37.554	0.001639	0.000584	0.002129
LSM11	0.4117	0	0.44388	-0.332444	0.002444	0.003003	0.006935		0.4664	0	1.42508	37.9341	0.00107	0.001409	0.003612
MAGT1	0.4142	0	0.72215	-1.22054	0.004254	0.002692	0.02499		0.488	0	2.37997	32.525	0.001567	0.001012	0.01049
MANBA	0.22	0.947	1.16628	-0.467687	0.02132	0.003316	0.02656		0.2371	1	3.43667	42.4867	0.01707	0.006969	0.02745
MANSC1	0.2967	0.924	-2.17564	-2.50755	0.007645	0.001631	0.004149		0.2886	0.962	-6.42	41.0243	0.008544	0.001976	0.005393
MAP2K5	0.4681	0	0.90671	-0.292372	0.00147	0.0009407	0.004698		0.4734	0	2.68004	36.2165	0.001358	0.0007982	0.004205
MAP3K6	0.3964	1	1.08424	-4.71271	0.001747	0.001538	0.009493		0.3453	1	2.95573	39.4272	0.00381	0.003011	0.0119
MAS1	0.2326	0.758	-1.24828	-0.23908	0.01812	0.00375	0.01748		0.209	1	-3.88658	43.2099	0.02456	0.005501	0.02452
MBTD1	0.2723	0	1.13409	2.82661	0.01069	0.002626	0.01982		0.2601	0	3.3984	47.8103	0.01259	0.003106	0.02194
MCMBP	0.3867	0	0.58275	-0.593933	0.002036	0.001828	0.006363		0.5008	0	1.9959	39.9428	0.0002904	0.0002311	0.0009316
MFSD13A	0.2868	0	-2.18242	2.42308	0.008765	0.001153	0.02568		0.1796	0.469	-5.9875	46.5936	0.03564	0.000369	0.005646
MICU2	0.5092	0	1.41933	-5.05015	0.0002477	8.314e-05	0.002852		0.5184	0	4.36951	39.222	0.0002072	5.94e-05	0.001679
MIOS	0.4391	0	1.38707	-2.38131	0.0008699	0.002025	0.01012		0.4636	0	4.3394	41.3777	0.0005702	9.139e-05	0.0003351
MMS22L	0.2862	0.889	1.09242	-2.12189	0.008833	0.001676	0.01679		0.2352	0.953	2.96603	42.5241	0.01749	0.006212	0.04455
MNT	0.2902	0	-1.58254	2.32762	0.008364	0.01118	0.0254		0.2803	0	-4.76305	47.2569	0.009579	0.001392	0.008952
MON2	0.3322	0.152	1.13433	-0.201473	0.004616	0.009934	0.04046		0.286	0.269	3.2274	44.978	0.008862	0.0009833	0.004198
MRAS	0.2204	0.914	-2.87817	-0.424849	0.02121	0.006737	0.01294		0.1734	0.96	-7.8548	44.0416	0.03852	0.01356	0.02063
MSANTD2	0.4301	0	1.35357	-2.06383	0.001011	0.0004594	0.002117		0.2579	0.619	4.6309	43.7763	0.01297	0.0008917	0.008525
MTAP	0.3216	0.383	1.36519	1.65488	0.01035	0.004669	0.01681		0.3047	0.56	4.3177	38.1429	0.01266	0.005081	0.01931
MTMR3	0.3111	0.81	1.27473	-2.57769	0.006246	4.944e-06	2.664e-05		0.2503	0.96	3.2887	42.0896	0.01436	6.084e-05	0.002235
MTRF1	0.2676	0	-1.44551	2.95343	0.01138	0.002569	0.01539		0.2529	0	-4.3122	48.0052	0.01386	0.003198	0.01858
MVB12A	0.4533	0	1.07796	-2.89285	0.000683	0.0001197	0.002018		0.4065	0	3.13684	43.4012	0.001487	0.0003323	0.004675
MYO1H	0.4897	0	1.94351	-4.27285	0.0003566	6.654e-05	0.001025		0.3788	0	5.2969	44.314	0.0023	0.001623	0.02071
MYO7A	0.5064	0	0.94735	-4.93724	0.0002611	3.078e-05	0.0001174		0.5641	0	3.03774	37.2297	8.185e-05	1.053e-05	5.115e-05
MYPN	0.4246	0	-2.11933	-1.86957	0.001109	8.595e-05	0.0006725		0.3526	0	-5.96729	45.1389	0.003418	0.0004628	0.003662
NDUFV1	0.4448	0	0.47653	-2.58599	0.0007896	9.043e-05	0.006371		0.217	0.961	1.64494	42.9499	0.02216	0.0002264	0.0007275
NFKBIB	0.3364	1	0.84799	-2.8181	0.00434	0.0009737	0.00321		0.2591	1	2.19903	41.9025	0.01277	0.009945	0.02422
NGEF	0.3155	0	0.95266	1.60116	0.005866	0.007494	0.04148		0.3419	0	3.01087	45.4669	0.004005	0.0005764	0.003179
NGLY1	0.3206	0.594	-2.92551	-2.06623	0.005459	0.0003492	0.001347		0.3044	0.797	-8.85254	41.529	0.006863	0.0001362	0.0006067
NME5	0.3501	0.929	-1.44949	-4.09588	0.00355	4.195e-05	0.0004542		0.3486	0.963	-4.27205	39.261	0.003629	5.5e-05	0.001048
NNT	0.4913	0	1.0984	-4.33345	0.0003466	0.0002895	0.0113		0.3469	0.72	2.8615	40.6831	0.003722	0.0004921	0.008616
NOP9	0.2322	0.948	2.37072	-0.782879	0.0182	0.002889	0.01162		0.1609	0.972	6.1354	44.28	0.04497	0.00311	0.01142
NR3C2	0.3476	0	0.94488	0.641782	0.003686	0.001106	0.004826		0.2783	0	2.62573	47.3131	0.009847	0.003866	0.01754
NTRK3	0.4392	0	0.51396	-7.19758	0.001189	0.0006143	0.004687		0.525	0	1.74465	33.067	0.0002711	0.0001505	0.001184
NUDT12	0.2047	0.849	0.99871	0.165557	0.02593	0.003134	0.03498		0.1776	0.952	2.97842	43.9881	0.03654	0.01611	0.03004
OSMR	0.4509	0	-3.48576	-2.80762	0.0007111	0.0001209	0.007827		0.4289	0	-10.4101	42.6325	0.001032	0.0001878	0.007438
OTUD3	0.4226	0	1.10615	-1.80217	0.001145	0.001203	0.02571		0.1837	0.955	2.7722	43.8179	0.03383	0.0009681	0.003328
PABPC5	0.3371	0	0.57089	0.0536407	0.008567	0.004591	0.01038		0.4207	0	1.87606	35.0151	0.002895	0.001425	0.003983
PACSIN1	0.3131	0	0.39879	2.63018	0.007493	0.005594	0.03006		0.3838	0	1.32959	43.0153	0.002775	0.002089	0.01192
PARP3	0.4528	0	-2.03638	-2.87665	0.0006883	4.802e-05	0.0007411		0.3962	0	-5.8617	43.7466	0.001753	0.0001928	0.002582
PARS2	0.4165	0	1.72345	-1.59209	0.001265	0.0003651	0.00723		0.3837	0	5.07656	44.1555	0.002132	0.001025	0.01155
PATL2	0.3236	0	-1.93451	1.36287	0.005225	0.000535	0.007035		0.2731	0	-5.5001	47.4553	0.01056	0.001501	0.01623
PCNX1	0.2696	1	1.16616	-0.899358	0.01108	0.008279	0.03144		0.2276	1	3.1499	42.7341	0.01932	0.04488	0.02021
PDCL	0.4772	0	-1.75149	-3.78891	0.0004477	9.303e-05	0.002569		0.4877	0	-5.40092	40.4579	0.0003698	6.335e-05	0.0002263
PDP2	0.4894	0	1.31415	-4.26166	0.0003585	0.0001183	0.0009941		0.4097	0	3.7078	43.2934	0.001413	0.0006491	0.005271
PERM1	0.3399	0	-2.1395	0.87507	0.004125	0.0009992	0.02615		0.2642	0	-5.8747	47.7	0.01192	0.004042	0.008907
PEX6	0.2692	0	-1.38385	2.91029	0.01114	0.002652	0.01457		0.2414	0	-4.0409	48.3101	0.01613	0.004224	0.02248
PFKFB2	0.3116	0.245	1.70475	-0.171139	0.006197	0.01396	0.04628		0.3211	0.486	5.2178	42.7141	0.00542	0.01147	0.04113
PHF13	0.309	0.882	1.30915	-1.26591	0.01839	0.002488	0.0233		0.275	0.958	4.0151	32.6611	0.026	0.00966	0.0183
PHKG1	0.2315	0.536	0.44003	0.630577	0.01836	0.000148	0.002233		0.1725	0.941	1.38552	44.176	0.03893	0.000136	0.0007111
PHLDB1	0.3427	0	0.98714	0.789166	0.003958	0.0005011	0.003884		0.3893	0	3.18579	43.9718	0.001953	0.0001441	0.001138
PIH1D1	0.3905	0.567	0.93838	-4.13298	0.001917	0.002448	0.03792		0.3173	0.552	2.59121	42.4655	0.005718	0.004738	0.04101
PIP5K1A	0.2924	0.987	1.30282	-2.13612	0.008115	0.0007016	0.007324		0.3172	1	3.9258	40.2674	0.005725	0.0003739	0.002026
PKD2L1	0.4401	0	1.21718	-2.41803	0.000855	0.0004429	0.0023		0.4243	0	3.65715	42.7913	0.001113	0.000849	0.005641
PLCXD2	0.3357	0	0.69323	1.00289	0.004388	0.001008	0.006409		0.1768	0.532	1.50224	46.314	0.03687	0.001492	0.01122
PLEKHG2	0.2664	0.987	1.91768	-1.40801	0.01158	0.0007583	0.004825		0.2733	1	5.6363	41.5138	0.01054	0.001092	0.005483
PLEKHG6	0.3978	1	1.50302	-4.75835	0.001709	0.000773	0.003376		0.3309	1	4.0168	39.8634	0.004705	0.004263	0.01398
PLEKHS1	0.5592	0	1.85804	-7.20146	9.075e-05	0.0002199	0.002755		0.514	0.07	5.39814	38.7138	0.0002257	0.0004403	0.004485
PLPPR2	0.461	0.163	0.62516	-4.97025	0.003222	0.01147	0.03575		0.3202	0.841	1.61791	29.156	0.01635	0.004396	0.01856
PNLIPRP3	0.303	0.939	2.00556	-2.71252	0.006999	0.007145	0.03354		0.3871	0.973	6.5662	37.993	0.002023	0.001939	0.009703
POF1B	0.3525	1	0.93697	-3.30826	0.003425	0.00223	0.007396		0.2479	1	2.33876	42.2022	0.01482	0.01616	0.04464
POMGNT1	0.3919	0	0.90255	-0.402631	0.005628	0.0026	0.01387		0.2812	0	2.31488	36.7823	0.02014	0.00734	0.03286
POU6F2	0.2731	0.322	1.41699	0.499203	0.01056	0.0006746	0.03769		0.2478	0.622	4.5319	44.0286	0.01482	0.0008938	0.0391
PPIB	0.4068	0	0.38555	-4.62589	0.006254	0.009824	0.03759		0.4166	0	1.18108	28.4124	0.005572	0.008598	0.03526
PRDM8	0.3473	0.378	1.4479	-1.93097	0.003701	0.0007636	0.008897		0.4122	0.413	4.7904	40.239	0.001357	0.0002635	0.001807
PROSER3	0.3569	0	1.25349	0.3545	0.003209	0.0003438	0.003397		0.3388	0	3.74309	45.5606	0.00419	0.0006594	0.005499
PRSS46P	0.5915	0	-1.93795	-8.72499	4.473e-05	6.56e-06	0.0002409		0.6262	0	-6.07412	34.1558	1.97e-05	4.283e-06	0.0001472
PRUNE1	0.3638	0.939	1.3068	-4.53647	0.002892	0.004756	0.02987		0.3053	0.975	3.60189	40.4871	0.006774	0.006594	0.02943
PSCA	0.5357	0.046	-2.02872	-6.6372	0.0001474	0.0006651	0.0101		0.3606	0.494	-5.2514	41.4697	0.003033	0.001795	0.011
PSD3	0.4681	0	-1.88127	-3.44281	0.0005269	7.128e-05	0.0008043		0.5057	0	-5.94726	39.745	0.0002647	3.909e-05	0.0004568
PTPN21	0.3761	0.771	1.12428	-2.45205	0.008906	0.007617	0.04883		0.4413	0.65	3.6593	30.51	0.004127	0.003086	0.0175
PXK	0.4053	0	0.69198	-1.21033	0.001517	0.0001929	0.004665		0.1653	0.751	1.66663	45.4259	0.04259	0.0006218	0.01098
QRICH1	0.5074	0	0.57871	-7.74052	0.0003742	0.0002957	0.00151		0.478	0	1.71319	35.6189	0.0006267	0.0008329	0.004001
RALGDS	0.4915	0.038	2.53407	-3.33012	0.0007152	9.25e-06	0.0002776		0.5977	0.025	8.4089	32.5845	0.000102	1.955e-05	0.0003849
RARS2	0.4772	0	0.99905	-3.78902	0.0004477	0.0003994	0.02341		0.472	0	3.03569	41.0637	0.0004918	0.0003501	0.01352
RBM15	0.3978	0	0.79992	-0.961068	0.001708	0.0002176	0.004415		0.241	0.86	2.7663	42.9245	0.01622	0.002086	0.007023
RBP3	0.3287	1	0.9851	-2.58614	0.004856	0.001738	0.008904		0.2713	1	2.63001	41.5686	0.01082	0.005075	0.01462
RETREG3	0.4573	0	1.00562	-3.04296	0.0006363	0.00249	0.007907		0.4645	0	3.09217	41.3442	0.0005612	0.000356	0.001787
RFXANK	0.1723	1	0.51187	1.60336	0.03904	0.006013	0.03224		0.3278	0	4.1518	45.8912	0.004918	0.001788	0.004863
RNF183	0.2496	0	0.9561	3.4398	0.01448	0.0001604	0.003878		0.3156	0	3.21989	46.2515	0.005858	2.668e-05	0.0005143
RPP30	0.5213	0	0.96958	-5.55015	0.000196	0.0001034	0.003825		0.3635	0.405	2.71838	41.8736	0.002905	0.0007803	0.01647
RWDD4	0.2624	0.203	0.98383	2.26198	0.0173	0.0002394	0.01166		0.2148	0.371	2.7731	42.3902	0.03026	0.001135	0.01853
SCGB1C1	0.3402	0	1.6806	0.864868	0.004105	0.000676	0.00588		0.4197	0	5.6236	42.9509	0.0012	0.0007662	0.004588
SDR39U1	0.2777	0.919	-1.01575	-1.96396	0.009929	0.002086	0.007057		0.2067	0.971	-2.66689	43.1617	0.0253	0.01046	0.03109
SDR9C7	0.2407	0.74	1.36256	-0.391075	0.01628	8.089e-05	0.0009477		0.1842	0.961	4.1384	43.7709	0.03363	0.0001657	0.001858
SEMA3C	0.2713	0	0.60676	2.85199	0.01082	0.00919	0.02931		0.2791	0	1.87474	47.2904	0.009738	0.009469	0.03198
SERPINA11	0.5828	0	-2.62467	-8.30325	5.439e-05	3.07e-07	1.196e-05		0.5397	0	-7.7389	38.3201	0.000136	1.704e-06	5.366e-05
SERPINB7	0.3771	0	1.08414	-0.285863	0.00236	0.003562	0.008653		0.3696	0	3.28175	44.6067	0.002647	0.00265	0.006453
SERPINE2	0.2789	0.504	1.22057	-0.508388	0.009768	9.389e-05	0.003304		0.1747	0.832	3.2648	44.7572	0.03786	0.0003783	0.01122
SERTAD4	0.2015	0.924	0.94764	0.0297248	0.02701	0.004476	0.02858		0.1606	0.969	2.63329	44.2969	0.04512	0.00681	0.03289
SETD3	0.4838	0	1.44207	-4.04245	0.0003974	8.771e-05	0.002968		0.1856	1	2.83173	43.792	0.03302	0.001125	0.02188
SETD7	0.3363	0.479	0.6195	-0.715037	0.01091	0.003694	0.01636		0.3552	0.521	2.00351	35.0873	0.008761	0.004171	0.01642
SFXN2	0.332	0	0.63485	1.11246	0.004627	0.009548	0.01564		0.2915	0	1.83451	46.9431	0.008211	0.02057	0.04118
SH2D7	0.2766	1	0.9555	-1.08987	0.01008	0.004596	0.008674		0.207	1	2.45927	43.2602	0.02519	0.003815	0.02038
SIL1	0.3307	1	-1.8318	-2.64689	0.004715	0.003799	0.009105		0.2958	1	-5.05674	40.8862	0.007742	0.00763	0.01858
SIMC1	0.3474	0	0.48347	0.646417	0.003694	0.008118	0.02274		0.4367	0	1.63175	42.3561	0.0009053	0.0009552	0.02357
SKAP2	0.4123	0	0.78291	-1.45597	0.001812	0.004127	0.01346		0.2993	0.699	2.31322	40.8693	0.009009	0.0009994	0.006171
SKIV2L	0.4478	0	-2.44981	-2.69499	0.00075	0.0001244	0.005991		0.3816	0	-6.9717	44.2221	0.002201	0.0005313	0.01532
SLC25A28	0.3604	0.613	-0.49867	-3.35117	0.003042	0	0.01755		0.3081	0.84	-1.39658	41.1911	0.006519	0.0005718	0.008482
SLC26A7	0.26	0.017	0.95858	2.97348	0.01261	0.002674	0.03532		0.2973	0	3.1056	46.7792	0.007578	0.001823	0.03096
SLC30A8	0.2164	0.716	1.08582	0.325013	0.02233	0.001945	0.01085		0.1723	0.988	3.21073	43.9745	0.03902	0.01375	0.0484
SLC44A3	0.444	0.658	1.61493	-6.32255	0.0008008	0.0006668	0.006029		0.3072	0.852	4.11595	41.1478	0.006596	0.003477	0.01981
SLC4A7	0.2065	0.774	0.83941	0.372094	0.02537	0.01167	0.0246		0.2312	0.925	2.8495	42.8051	0.01844	0.008743	0.03073
SLC5A12	0.259	0	0.76833	3.18892	0.01279	0.006113	0.04531		0.2605	0	2.35213	47.799	0.01252	0.005688	0.0394
SLITRK5	0.3897	0	0.41243	-0.692975	0.001942	0.001365	0.004697		0.4048	0	1.28066	43.4572	0.001527	0.001318	0.004812
SNX25	0.398	0	0.83351	-0.967422	0.001703	5.533e-05	0.0004595		0.2101	0.606	2.74239	45.0924	0.02422	0.0001047	0.0009275
SNX8	0.2736	0.786	0.78735	-1.43528	0.0105	0.001343	0.008587		0.1982	0.945	2.25222	43.5213	0.02818	0.0122	0.0437
SOSTDC1	0.4482	0	0.88666	-0.818627	0.001421	2.45e-05	0.0001807		0.5325	0	2.83756	35.3263	0.0003543	2.259e-05	0.0001828
SPEF2	0.4768	0	-1.75411	-3.77505	0.0004506	1.092e-05	0.0001488		0.2456	0.666	-5.5277	43.8531	0.01527	9.083e-05	0.001158
SPHKAP	0.4588	0	-1.75053	-3.09843	0.0006199	3.084e-05	0.0008622		0.365	0	-4.8335	44.7521	0.002838	0.0003362	0.006261
SPON1	0.4023	0	0.49489	-1.1119	0.00159	0.0005523	0.001602		0.3502	0	1.42266	45.2128	0.003542	0.001472	0.004328
SRPRA	0.2621	1	0.78974	-0.694177	0.01226	0.000135	0.001379		0.1938	1	2.02545	43.5904	0.02979	0.008571	0.01263
SSH1	0.2451	0.962	1.11822	-1.10274	0.01537	0.006262	0.01832		0.2399	0.995	3.25966	42.3231	0.01646	0.003423	0.01002
SSRP1	0.3998	0	0.41939	0.783515	0.005107	0.007005	0.01807		0.4248	0	1.26449	34.5886	0.003713	0.005576	0.01628
ST3GAL2	0.3878	0	0.48568	0.38492	0.003433	0.001017	0.00751		0.3669	0	1.44181	41.0122	0.004572	0.002191	0.01561
STAG1	0.4317	0	1.21286	-2.12085	0.0009842	0.000569	0.00297		0.4952	0	3.93751	40.1627	0.000322	0.0001971	0.001053
STEAP3	0.3941	0.999	0.61746	-4.73091	0.001811	0.001094	0.003831		0.3712	1	1.74143	38.6202	0.002584	0	0.004562
STK16	0.213	0.671	0.38835	0.754764	0.04112	0.0004848	0.006619		0.1939	0.794	1.20612	36.6462	0.0498	0.002726	0.009218
STOML3	0.4301	0	2.08145	-2.06396	0.001011	0.001929	0.008877		0.5537	0	7.1186	37.7022	0.000102	0.0001908	0.0007497
STX16	0.5582	0	0.88487	-7.15368	9.279e-05	4.86e-05	0.001681		0.3255	0.653	2.46277	41.6791	0.005085	0.0006455	0.01316
SYTL5	0.4423	0	-1.62306	-2.49476	0.0008245	1.372e-05	0.00015		0.193	0.972	-5.6006	43.4978	0.03009	0.0002218	0.0054
TBC1D2	0.4029	0	1.5533	-1.13037	0.001576	0.001208	0.004023		0.1907	0.601	3.8478	45.604	0.031	0.004386	0.01802
TCTE1	0.3228	0	-1.73395	1.38621	0.005284	0.000307	0.001544		0.2984	0	-5.121	46.7485	0.007465	0.000503	0.002702
TECTA	0.4506	1	1.12574	-6.59418	0.0007149	9.613e-05	0.00026		0.3781	1	3.0162	38.3995	0.002325	0.0007769	0.002813
TEK	0.4159	0	1.46113	-1.57184	0.001277	0.0003655	0.001341		0.3714	0	4.246	44.5499	0.002575	0.0008712	0.003754
TENM3	0.4333	0	-1.70684	-2.17711	0.0009583	3.153e-05	0.0001689		0.2114	0.698	-4.9617	44.5709	0.02382	0.0001052	0.0004947
TEP1	0.3472	0	-1.60581	0.653693	0.003707	0.000673	0.01628		0.2684	0	-4.3977	47.5862	0.01127	0.003086	0.0485
TERB1	0.3407	0	-0.55682	0.852321	0.00408	0.001563	0.03078		0.3477	0	-1.71527	45.2921	0.003681	0.001282	0.008296
TET1	0.4718	0	-1.96424	-3.58155	0.0004936	3.923e-05	0.0005197		0.1741	0.97	-5.9496	43.9719	0.03816	0.0002801	0.008989
TEX46	0.278	0.957	1.57219	-2.00733	0.009884	0.007817	0.02971		0.2671	0.98	4.6318	41.5452	0.01146	0.008698	0.03108
TGS1	0.4308	0	-3.04913	-2.08918	0.0009991	0.0001771	0.01293		0.3564	0.029	-8.5868	44.7124	0.003234	0.0008977	0.03344
TLN1	0.3314	1	0.34879	-2.66604	0.004671	0.004251	0.01348		0.2441	1	0.88854	42.3012	0.01556	0.01033	0.03066
TM4SF20	0.3611	0.327	0.96939	-2.10514	0.003013	0.0003015	0.00702		0.3595	0.618	3.4339	40.832	0.003087	0.000145	0.003204
TMEM214	0.3168	0.413	1.12281	-1.18094	0.005761	0.003462	0.01371		0.3286	0.384	3.45871	43.0633	0.004863	0.002003	0.009334
TMEM225	0.3769	0	2.05727	-0.279458	0.002367	0.002501	0.008716		0.3974	0	6.42932	43.7045	0.001719	0.006472	0.03003
TMEM25	0.3257	0.544	2.01699	-2.01706	0.005071	0.002672	0.0163		0.3865	0.552	6.5796	40.3245	0.002041	0.001105	0.006626
TMEM71	0.2237	0.899	-0.9017	-0.471603	0.02032	0.004466	0.04075		0.2092	0.959	-2.57464	43.1603	0.02449	0.0258	0.03914
TNFRSF17	0.3355	0	1.71746	1.00866	0.004401	0.001557	0.01037		0.3544	0	5.36991	45.084	0.003329	0.001002	0.006735
TNFRSF9	0.3721	0	-1.78292	-0.123268	0.002551	0.0002089	0.00118		0.3061	0	-5.0066	46.5286	0.006705	0.0008947	0.005394
TNKS1BP1	0.4336	0	-1.86926	-2.18801	0.0009534	4.012e-05	0.001137		0.1527	1	-4.2453	44.5851	0.04976	0.0006123	0.01085
TP53I3	0.3492	0	1.84612	0.592352	0.003599	0.001227	0.003816		0.1823	0.648	5.4911	45.5574	0.03445	0.001107	0.004264
TRIM66	0.5451	0.749	2.84847	-10.6699	0.0001217	0.0001731	0.001629		0.5248	0.884	8.2751	33.4234	0.0001831	0.0001431	0.0008942
TRIM68	0.3619	0	-2.29524	0.197867	0.002976	0.0008451	0.004159		0.3137	0	-6.5916	46.3079	0.006021	0.002051	0.01046
TRIML1	0.3687	0	-1.78302	-0.0176537	0.002683	0.0002581	0.001815		0.29	0	-4.9134	46.9871	0.00839	0.0014	0.009559
TRMT1L	0.3179	1	1.10826	-2.26789	0.005667	0.002665	0.01211		0.2223	1	2.7668	42.8717	0.02071	0.01023	0.0347
TRMT2A	0.3191	0	-1.02675	1.49443	0.00557	0.0005539	0.005634		0.2588	0	-2.8715	47.8474	0.01282	0.001919	0.01674
TRPC4	0.298	0	-1.3518	2.10705	0.007508	0.0002244	0.004669		0.2769	0	-4.003	47.3517	0.01004	0.000348	0.005957
TRUB2	0.3953	0.941	-2.30998	-5.55448	0.001778	0.0001139	0.001327		0.2727	0.969	-5.8247	41.4335	0.01063	0.002267	0.01662
TSHZ2	0.413	0	-1.65628	-1.47185	0.001339	0.000123	0.003288		0.3256	0	-4.56164	45.9573	0.005078	0.0008781	0.01539
TULP2	0.2946	0	0.88964	2.20414	0.007874	0.003603	0.01177		0.3371	0	2.87682	45.6146	0.004301	0.002153	0.00707
UBASH3B	0.3818	0	0.92826	-0.4364	0.002195	0.002154	0.005297		0.4604	0	3.0788	41.4962	0.000603	0.0005967	0.001467
UBR7	0.4127	0.084	1.08889	-2.26796	0.001346	0.0002854	0.009202		0.4521	0.134	3.46186	40.5959	0.0006963	0.0001452	0.002405
UGDH	0.4654	0	1.46547	-3.34269	0.0005524	0.000403	0.009831		0.5079	0	4.654	39.6528	0.0002535	0.0001477	0.00335
UNC45A	0.4862	0	0.92291	-4.13448	0.0003806	0.0005405	0.006799		0.2399	0.51	2.47101	44.8413	0.01645	0.0007333	0.006333
USO1	0.5683	0	0.68744	-7.61597	7.484e-05	5.377e-05	0.0006042		0.583	0	2.12388	36.3416	5.418e-05	1.56e-05	0.0001807
VIPAS39	0.4392	0	0.70283	-2.38484	0.0008685	4.611e-05	0.003729		0.1763	0.969	1.54179	43.9238	0.03715	0.0005709	0.02358
VRK3	0.1752	0.762	2.1294	1.18982	0.03766	0.0006604	0.02703		0.1567	0.871	6.3492	44.97	0.04738	0.01202	0.03709
WDR43	0.2721	0	1.88287	2.83042	0.01071	0.01331	0.0302		0.3241	0	6.18889	46.0017	0.005189	0.006694	0.0172
WDR74	0.5115	0	1.37608	-5.14687	0.0002367	0.0001703	0.001381		0.5256	0	4.25394	38.9208	0.00018	0.0001143	0.0009584
WHAMM	0.3791	0.592	2.0658	-3.86216	0.00229	0.0004583	0.01077		0.3273	0.842	5.9231	40.6109	0.004954	0.001276	0.02067
WIZ	0.2591	1	0.31693	-0.613117	0.01276	0.006855	0.02176		0.202	1	0.82999	43.386	0.02685	0.02567	0.03774
WNT2	0.4732	0	1.80724	-3.63607	0.0004811	0.0004302	0.006847		0.4157	0.287	6.4578	40.8557	0.001282	0.0001511	0.001737
YIF1A	0.3839	0	1.01987	-0.505723	0.002124	9.73e-05	0.003354		0.3598	0	3.02757	44.9161	0.003071	0.001263	0.002683
YTHDC2	0.1662	0.938	0.58584	0.874212	0.04212	0.001262	0.003469		0.1674	0.981	1.7487	44.0921	0.04146	0.009039	0.03819
ZBED1	0.4007	0	-2.15893	-1.05697	0.001632	0.0006437	0.003106		0.395	0	-6.55113	43.7862	0.001787	0.0006766	0.003501
ZBED8	0.3982	0.911	1.09682	-5.59248	0.001699	0.000255	0.002698		0.3092	0.957	2.9184	40.4689	0.00641	7.27e-05	0.003267
ZBTB8OS	0.4082	0.274	0.87977	-0.557836	0.003432	0.002292	0.004472		0.3023	0.909	2.09274	37.5633	0.01302	0.004756	0.01122
ZFHX3	0.2661	1	0.53286	-0.80297	0.01162	0.02111	0.03225		0.1933	1	1.35668	43.6033	0.02999	0.01359	0.03215
ZFPL1	0.2519	0.94	1.23779	-1.29937	0.01404	0.008194	0.02402		0.2118	0.976	3.4385	43.0104	0.02371	0.0139	0.03684
ZFPM2	0.3626	0.464	0.80809	-2.80549	0.002943	0.0007381	0.005851		0.251	0.69	2.01974	43.5806	0.01422	0.002849	0.01496
ZGRF1	0.2859	0.945	1.62599	-2.23084	0.00888	0.004911	0.01366		0.2925	0.982	4.86803	40.8342	0.008097	0.005485	0.01552
ZNF395	0.2196	1	0.9753	0.424752	0.02142	0.002726	0.04226		0.1838	1	2.633	43.8368	0.03379	0.008832	0.0295
ZNF526	0.5171	0	0.87076	-5.37495	0.0002128	3.736e-05	0.001113		0.5194	0	2.66438	39.1815	0.0002033	3.091e-05	0.0007893
ZNHIT6	0.327	1	-1.47928	-2.53628	0.004974	0.001219	0.008106		0.2413	1	-3.7716	42.3773	0.01617	0.007561	0.01918
ZPLD1	0.4191	0	0.94989	-1.67999	0.001213	0.001848	0.02514		0.3655	0	2.7321	44.7365	0.002817	0.02814	0.04757
