# Supplementary material for: Genomic insights into body size evolution in Carnivora support Peto’s paradox
Source: BMC Genomics. 2021 Jun 9;22:429. doi: 10.1186/s12864-021-07732-w (PMC8191207; doi:10.1186/s12864-021-07732-w)
Supplement: Supplementary file 3 — Additional file 3: Table S3. GO (Biological Process) and KEGG enrichment results for positively- and negatively-correlated BSAGs. [file 12864_2021_7732_MOESM3_ESM.xlsx]

## Sheet: GO for BSAGs (positive)
GO enrichment for positively-correlated BSAGs (Biological Process)
GO Term	Description	LogP	Enrichment	Z-score	GeneInGO	GeneInGOAndHitList	GeneRatio	Hits
GO:0006739	NADP metabolic process	-4.6	14	7.8	34	5	0.147059	FMO2, IDH1, TP53I3, NNT, NUDT12
GO:0030036	actin cytoskeleton organization	-3.9	2.6	4.4	692	19	0.0274566	AQP1, DBN1, FLNB, HRG, MYO7A, NTRK3, TEK, TLN1, PIP5K1A, ATP2C1, PACSIN1, SSH1, PLEKHG2, POF1B, SETD3, FRMD7, ARAP1, WHAMM, MYO1H
GO:0030029	actin filament-based process	-3.6	2.4	4.2	785	20	0.0254777	AQP1, DBN1, FLNB, HRG, MYO7A, NTRK3, TEK, TLN1, PIP5K1A, KCNE2, ATP2C1, PACSIN1, SSH1, PLEKHG2, POF1B, SETD3, FRMD7, ARAP1, WHAMM, MYO1H
GO:0048710	regulation of astrocyte differentiation	-3.5	12	6.5	31	4	0.129032	LDLR, NTRK3, SERPINE2, CLCF1
GO:0044089	positive regulation of cellular component biogenesis	-3.5	2.7	4.3	559	16	0.0286225	APC, ERCC3, ERCC4, HRG, NTRK3, TEK, FOSL1, WDR43, PHLDB1, ADGRL3, SLITRK5, PIH1D1, FUZ, FRMD7, ARAP1, WHAMM
GO:0042490	mechanoreceptor differentiation	-3.2	7.3	5.3	65	5	0.0769231	MYO7A, NTRK3, ATP8B1, SLC4A7, GRXCR2
GO:0031532	actin cytoskeleton reorganization	-3.1	5.6	4.8	102	6	0.0588235	NTRK3, TEK, PIP5K1A, ATP2C1, ARAP1, WHAMM
GO:0060119	inner ear receptor cell development	-3	8.9	5.3	43	4	0.0930233	MYO7A, ATP8B1, SLC4A7, GRXCR2
GO:0015701	bicarbonate transport	-3	8.9	5.3	43	4	0.0930233	AQP1, CA3, SLC4A7, SLC26A7
GO:0045685	regulation of glial cell differentiation	-3	6.4	4.8	74	5	0.0675676	ASPA, LDLR, NTRK3, SERPINE2, CLCF1
GO:0035315	hair cell differentiation	-2.9	8.7	5.2	44	4	0.0909091	ERCC3, MYO7A, SLC4A7, GRXCR2
GO:0072524	pyridine-containing compound metabolic process	-2.9	3.8	4.1	199	8	0.040201	FMO2, IDH1, MTAP, PFKFB2, AAAS, TP53I3, NNT, NUDT12
GO:0060117	auditory receptor cell development	-2.9	14	6	21	3	0.142857	MYO7A, SLC4A7, GRXCR2
GO:0010951	negative regulation of endopeptidase activity	-2.8	3.4	3.9	253	9	0.0355731	APLP2, AQP1, HRG, ITIH3, SERPINE2, SERPINB8, MAP2K5, SERPINB7, PIH1D1
GO:0021782	glial cell development	-2.8	4.8	4.3	119	6	0.0504202	ASPA, FPR2, LDLR, NTRK3, EIF2B4, PRDM8
GO:0048708	astrocyte differentiation	-2.8	5.8	4.5	82	5	0.0609756	FPR2, LDLR, NTRK3, SERPINE2, CLCF1
GO:0018027	peptidyl-lysine dimethylation	-2.8	12	5.7	23	3	0.130435	PIH1D1, SETD7, SETD3
GO:0018108	peptidyl-tyrosine phosphorylation	-2.7	2.8	3.7	371	11	0.0296496	CLK1, EPHB6, FLT4, HRG, IL12RB2, ITK, NTRK3, MAP2K5, TEK, STK16, CLCF1
GO:0010466	negative regulation of peptidase activity	-2.7	3.2	3.8	266	9	0.0338346	APLP2, AQP1, HRG, ITIH3, SERPINE2, SERPINB8, MAP2K5, SERPINB7, PIH1D1
GO:0018212	peptidyl-tyrosine modification	-2.7	2.8	3.6	374	11	0.0294118	CLK1, EPHB6, FLT4, HRG, IL12RB2, ITK, NTRK3, MAP2K5, TEK, STK16, CLCF1
GO:0050954	sensory perception of mechanical stimulus	-2.7	3.9	3.9	170	7	0.0411765	COL11A1, MYO7A, ATP8B1, SERPINE2, TECTA, GRXCR2, DRGX
GO:0014013	regulation of gliogenesis	-2.6	4.5	4.1	127	6	0.0472441	ASPA, LDLR, NTRK3, SERPINE2, CLCF1, CERS2
GO:0051493	regulation of cytoskeleton organization	-2.6	2.4	3.4	555	14	0.0252252	APC, DBN1, HRG, NTRK3, TEK, STAG1, PHLDB1, SSH1, PRUNE1, CEP85, PLEKHG2, FRMD7, ARAP1, WHAMM
GO:0034470	ncRNA processing	-2.6	2.7	3.5	383	11	0.0287206	AARS1, RPP30, DIS3, WDR43, INTS6, UTP25, WDR74, PIH1D1, TRMT1L, HELQ, ZBTB8OS
GO:0003206	cardiac chamber morphogenesis	-2.6	4.4	4	131	6	0.0458015	COL11A1, TEK, WNT2, SEMA3C, ZFPM2, RBM15
GO:0010001	glial cell differentiation	-2.6	3.4	3.7	225	8	0.0355556	ASPA, FPR2, LDLR, NTRK3, SERPINE2, EIF2B4, CLCF1, PRDM8
GO:1903725	regulation of phospholipid metabolic process	-2.6	5.2	4.2	91	5	0.0549451	FPR2, IDH1, LDLR, TEK, MTMR3
GO:0050807	regulation of synapse organization	-2.5	3.3	3.6	229	8	0.0349345	ADAM10, DBN1, NTRK3, ADGRL3, NGEF, SLITRK5, SSH1, IGSF9
GO:0097435	supramolecular fiber organization	-2.5	2.2	3.3	698	16	0.0229226	APC, COL11A1, DBN1, LDLR, MYO7A, PACSIN1, SSH1, KRT20, PRUNE1, VIPAS39, PLEKHG2, POF1B, FRMD7, ARAP1, WHAMM, MYO1H
GO:0060113	inner ear receptor cell differentiation	-2.5	6.5	4.3	59	4	0.0677966	MYO7A, ATP8B1, SLC4A7, GRXCR2
GO:0007224	smoothened signaling pathway	-2.4	4.1	3.7	141	6	0.0425532	SERPINE2, PKD2L1, IFT81, IFT46, DISP3, FUZ
GO:0007044	cell-substrate junction assembly	-2.4	4.8	3.9	99	5	0.0505051	HRG, TEK, TLN1, PIP5K1A, WHAMM
GO:0050803	regulation of synapse structure or activity	-2.4	3.2	3.5	240	8	0.0333333	ADAM10, DBN1, NTRK3, ADGRL3, NGEF, SLITRK5, SSH1, IGSF9
GO:0006732	coenzyme metabolic process	-2.4	2.6	3.3	407	11	0.027027	FMO2, IDH1, PFKFB2, ACSM3, AAAS, TP53I3, NNT, HSD17B12, PDP2, AASDHPPT, NUDT12
GO:0008544	epidermis development	-2.4	2.4	3.2	469	12	0.0255864	AQP3, DSC3, ERCC3, FLNB, MYO7A, PIP5K1A, SLC4A7, SOSTDC1, ATP2C1, KRT20, FUZ, GRXCR2
GO:0046496	nicotinamide nucleotide metabolic process	-2.4	3.5	3.5	192	7	0.0364583	FMO2, IDH1, PFKFB2, AAAS, TP53I3, NNT, NUDT12
GO:0019362	pyridine nucleotide metabolic process	-2.4	3.5	3.5	192	7	0.0364583	FMO2, IDH1, PFKFB2, AAAS, TP53I3, NNT, NUDT12
GO:0034330	cell junction organization	-2.3	2.9	3.4	299	9	0.0301003	ADAM10, APC, CDH11, HRG, TEK, TLN1, PIP5K1A, POF1B, WHAMM
GO:0010543	regulation of platelet activation	-2.3	8.9	4.6	32	3	0.09375	HRG, SERPINE2, UBASH3B
GO:0042063	gliogenesis	-2.3	2.9	3.3	301	9	0.0299003	ASPA, FPR2, LDLR, NTRK3, SERPINE2, EIF2B4, CLCF1, CERS2, PRDM8
GO:0034329	cell junction assembly	-2.3	3.1	3.4	247	8	0.0323887	APC, CDH11, HRG, TEK, TLN1, PIP5K1A, POF1B, WHAMM
GO:0034332	adherens junction organization	-2.3	3.9	3.6	148	6	0.0405405	ADAM10, CDH11, HRG, TEK, PIP5K1A, WHAMM
GO:0048839	inner ear development	-2.3	3.4	3.5	197	7	0.035533	ADAM10, COL11A1, MYO7A, NTRK3, ATP8B1, SLC4A7, GRXCR2
GO:0099175	regulation of postsynapse organization	-2.3	4.5	3.7	107	5	0.046729	ADAM10, DBN1, NTRK3, NGEF, SSH1
GO:0030705	cytoskeleton-dependent intracellular transport	-2.3	3.3	3.4	201	7	0.0348259	MYO7A, AP3B2, CLUAP1, IFT81, IFT46, KIF13A, MYO1H
GO:0045861	negative regulation of proteolysis	-2.2	2.6	3.2	368	10	0.0271739	APLP2, AQP1, HRG, ITIH3, SERPINE2, SERPINB8, MAP2K5, SERPINB7, PIH1D1, TM4SF20
GO:0120032	regulation of plasma membrane bounded cell projection assembly	-2.2	3.3	3.4	203	7	0.0344828	APC, HRG, ATP8B1, TBC1D2, FUZ, FRMD7, ARAP1
GO:0060674	placenta blood vessel development	-2.2	8.2	4.4	35	3	0.0857143	WNT2, FOSL1, RBM15
GO:0032526	response to retinoic acid	-2.2	4.4	3.6	109	5	0.0458716	AQP1, AQP3, NTRK3, WNT2, GDAP2
GO:0060491	regulation of cell projection assembly	-2.2	3.3	3.3	205	7	0.0341463	APC, HRG, ATP8B1, TBC1D2, FUZ, FRMD7, ARAP1
GO:0042491	inner ear auditory receptor cell differentiation	-2.2	7.9	4.3	36	3	0.0833333	MYO7A, SLC4A7, GRXCR2
GO:0034660	ncRNA metabolic process	-2.2	2.2	3	564	13	0.0230496	AARS1, RPP30, DIS3, WDR43, PARS2, INTS6, UTP25, WDR74, PIH1D1, RARS2, TRMT1L, HELQ, ZBTB8OS
GO:0099518	vesicle cytoskeletal trafficking	-2.2	5.3	3.8	72	4	0.0555556	MYO7A, AP3B2, KIF13A, MYO1H
GO:0006733	oxidoreduction coenzyme metabolic process	-2.2	3.2	3.2	211	7	0.0331754	FMO2, IDH1, PFKFB2, AAAS, TP53I3, NNT, NUDT12
GO:0051817	modification of morphology or physiology of other organism involved in symbiotic interaction	-2.1	4.1	3.4	117	5	0.042735	AQP1, HRG, NTRK3, PPIB, YTHDC2
GO:0098813	nuclear chromosome segregation	-2.1	2.8	3.1	271	8	0.0295203	APC, ERCC4, STAG1, MCMBP, ESCO1, EME1, PHF13, KLHDC8B
GO:0006364	rRNA processing	-2.1	3.1	3.2	217	7	0.0322581	RPP30, DIS3, WDR43, UTP25, WDR74, PIH1D1, HELQ
GO:0035735	intraciliary transport involved in cilium assembly	-2.1	7.2	4	40	3	0.075	CLUAP1, IFT81, IFT46
GO:0120035	regulation of plasma membrane bounded cell projection organization	-2.1	2	2.8	713	15	0.0210379	ADAM10, APC, DBN1, HRG, NTRK3, ATP8B1, SEMA3C, NGEF, CERS2, PACSIN1, TBC1D2, FUZ, FRMD7, ARAP1, RETREG3
GO:0007059	chromosome segregation	-2.1	2.6	3	333	9	0.027027	APC, ERCC4, STAG1, CEP85, MCMBP, ESCO1, EME1, PHF13, KLHDC8B
GO:0043583	ear development	-2	3	3.1	224	7	0.03125	ADAM10, COL11A1, MYO7A, NTRK3, ATP8B1, SLC4A7, GRXCR2
GO:0040019	positive regulation of embryonic development	-2	6.8	3.9	42	3	0.0714286	WNT2, PHLDB1, UTP25
GO:0031344	regulation of cell projection organization	-2	2	2.8	723	15	0.0207469	ADAM10, APC, DBN1, HRG, NTRK3, ATP8B1, SEMA3C, NGEF, CERS2, PACSIN1, TBC1D2, FUZ, FRMD7, ARAP1, RETREG3
GO:0003205	cardiac chamber development	-2	3.3	3.1	173	6	0.0346821	COL11A1, TEK, WNT2, SEMA3C, ZFPM2, RBM15
GO:0045687	positive regulation of glial cell differentiation	-2	6.7	3.8	43	3	0.0697674	ASPA, SERPINE2, CLCF1
GO:0001974	blood vessel remodeling	-2	6.5	3.8	44	3	0.0681818	FLT4, HRG, SEMA3C
GO:0051346	negative regulation of hydrolase activity	-2	2.2	2.8	470	11	0.0234043	APLP2, AQP1, HRG, ITIH3, SERPINE2, SERPINB8, MAP2K5, SERPINB7, PXK, PIH1D1, TMEM225
GO:0048041	focal adhesion assembly	-1.9	4.6	3.4	83	4	0.0481928	HRG, TEK, PIP5K1A, WHAMM
GO:0007045	cell-substrate adherens junction assembly	-1.9	4.6	3.4	83	4	0.0481928	HRG, TEK, PIP5K1A, WHAMM
GO:0006418	tRNA aminoacylation for protein translation	-1.9	6.4	3.7	45	3	0.0666667	AARS1, PARS2, RARS2
GO:0050982	detection of mechanical stimulus	-1.9	6.4	3.7	45	3	0.0666667	COL11A1, SERPINE2, PKD2L1
GO:0014014	negative regulation of gliogenesis	-1.9	6.2	3.6	46	3	0.0652174	LDLR, NTRK3, CERS2
GO:0014003	oligodendrocyte development	-1.9	6.2	3.6	46	3	0.0652174	ASPA, EIF2B4, PRDM8
GO:0016311	dephosphorylation	-1.9	2.2	2.7	479	11	0.0229645	CA3, PFKFB2, MTMR3, PTPN21, VRK3, SSH1, PDP2, PRUNE1, PLPPR2, UBASH3B, TMEM225
GO:0051851	modification by host of symbiont morphology or physiology	-1.9	4.4	3.3	86	4	0.0465116	AQP1, HRG, PPIB, YTHDC2
GO:0045995	regulation of embryonic development	-1.9	3.6	3.1	133	5	0.037594	MAP2K5, WNT2, PHLDB1, UTP25, FUZ
GO:0006520	cellular amino acid metabolic process	-1.9	2.4	2.8	357	9	0.0252101	AARS1, ASPA, DBT, MTAP, PARS2, RARS2, AASDHPPT, IL4I1, IYD
GO:0032956	regulation of actin cytoskeleton organization	-1.9	2.4	2.7	359	9	0.0250696	DBN1, HRG, NTRK3, TEK, SSH1, PLEKHG2, FRMD7, ARAP1, WHAMM
GO:0043039	tRNA aminoacylation	-1.9	6	3.5	48	3	0.0625	AARS1, PARS2, RARS2
GO:0018023	peptidyl-lysine trimethylation	-1.9	6	3.5	48	3	0.0625	KMT5B, PIH1D1, SETD3
GO:0000904	cell morphogenesis involved in differentiation	-1.9	1.9	2.6	756	15	0.0198413	ADAM10, BMPR1B, CDH11, DBN1, FLNB, MYO7A, NTRK3, TEK, SEMA3C, NGEF, SLITRK5, IGSF9, POF1B, GRXCR2, DRGX
GO:0051962	positive regulation of nervous system development	-1.8	2.1	2.6	552	12	0.0217391	ADRA2B, ASPA, DBN1, LIG4, NTRK3, SERPINE2, WNT2, ADGRL3, CLCF1, SLITRK5, PACSIN1, RETREG3
GO:0009913	epidermal cell differentiation	-1.8	2.4	2.7	360	9	0.025	AQP3, DSC3, ERCC3, FLNB, MYO7A, PIP5K1A, SLC4A7, KRT20, GRXCR2
GO:0006029	proteoglycan metabolic process	-1.8	4.3	3.2	89	4	0.0449438	BMPR1B, COL11A1, UGDH, CHST10
GO:1903035	negative regulation of response to wounding	-1.8	4.3	3.2	89	4	0.0449438	HRG, SERPINE2, CERS2, UBASH3B
GO:0043038	amino acid activation	-1.8	5.8	3.5	49	3	0.0612245	AARS1, PARS2, RARS2
GO:0061001	regulation of dendritic spine morphogenesis	-1.8	5.8	3.5	49	3	0.0612245	ADAM10, DBN1, NGEF
GO:0030195	negative regulation of blood coagulation	-1.8	5.8	3.5	49	3	0.0612245	HRG, SERPINE2, UBASH3B
GO:0007015	actin filament organization	-1.8	2.2	2.7	426	10	0.0234742	DBN1, MYO7A, PACSIN1, SSH1, PLEKHG2, POF1B, FRMD7, ARAP1, WHAMM, MYO1H
GO:0030258	lipid modification	-1.8	2.7	2.8	245	7	0.0285714	CRAT, ST3GAL2, PIP5K1A, MTMR3, IP6K2, PLPPR2, CPT1C
GO:0006399	tRNA metabolic process	-1.8	3	2.9	190	6	0.0315789	AARS1, RPP30, PARS2, RARS2, TRMT1L, ZBTB8OS
GO:0051702	interaction with symbiont	-1.8	4.2	3.1	91	4	0.043956	AQP1, HRG, PPIB, YTHDC2
GO:0002204	somatic recombination of immunoglobulin genes involved in immune response	-1.8	5.7	3.4	50	3	0.06	LIG4, CLCF1, KMT5B
GO:0045190	isotype switching	-1.8	5.7	3.4	50	3	0.06	LIG4, CLCF1, KMT5B
GO:0048146	positive regulation of fibroblast proliferation	-1.8	5.7	3.4	50	3	0.06	AQP1, LIG4, WNT2
GO:0002208	somatic diversification of immunoglobulins involved in immune response	-1.8	5.7	3.4	50	3	0.06	LIG4, CLCF1, KMT5B
GO:1900047	negative regulation of hemostasis	-1.8	5.7	3.4	50	3	0.06	HRG, SERPINE2, UBASH3B
GO:1902903	regulation of supramolecular fiber organization	-1.8	2.3	2.6	370	9	0.0243243	APC, DBN1, LDLR, SSH1, PRUNE1, PLEKHG2, FRMD7, ARAP1, WHAMM
GO:0034333	adherens junction assembly	-1.8	4.1	3.1	94	4	0.0425532	HRG, TEK, PIP5K1A, WHAMM
GO:0009066	aspartate family amino acid metabolic process	-1.7	5.4	3.3	53	3	0.0566038	ASPA, MTAP, AASDHPPT
GO:0050819	negative regulation of coagulation	-1.7	5.4	3.3	53	3	0.0566038	HRG, SERPINE2, UBASH3B
GO:0042073	intraciliary transport	-1.7	5.4	3.3	53	3	0.0566038	CLUAP1, IFT81, IFT46
GO:0032102	negative regulation of response to external stimulus	-1.7	2.3	2.6	376	9	0.0239362	FPR2, HRG, LDLR, SERPINE2, TEK, SEMA3C, CERS2, IL20RB, UBASH3B
GO:0016072	rRNA metabolic process	-1.7	2.6	2.7	256	7	0.0273438	RPP30, DIS3, WDR43, UTP25, WDR74, PIH1D1, HELQ
GO:0036297	interstrand cross-link repair	-1.7	5.3	3.3	54	3	0.0555556	ERCC4, FAAP24, EME1
GO:0043009	chordate embryonic development	-1.7	1.9	2.4	646	13	0.0201238	ADAM10, COL11A1, DBN1, DSC3, LIG4, WNT2, FOSL1, LPAR6, SEMA3C, ZFPM2, WDR74, MBTD1, FUZ
GO:0008585	female gonad development	-1.7	3.9	3	98	4	0.0408163	BMPR1B, IDH1, EIF2B4, ZFPM2
GO:0016447	somatic recombination of immunoglobulin gene segments	-1.7	5.2	3.2	55	3	0.0545455	LIG4, CLCF1, KMT5B
GO:0003007	heart morphogenesis	-1.7	2.6	2.6	261	7	0.0268199	COL11A1, TEK, WNT2, SEMA3C, ZFPM2, RBM15, ALPK2
GO:0001701	in utero embryonic development	-1.7	2.2	2.5	385	9	0.0233766	ADAM10, DBN1, DSC3, LIG4, WNT2, FOSL1, LPAR6, ZFPM2, WDR74
GO:0007605	sensory perception of sound	-1.7	3.2	2.8	150	5	0.0333333	COL11A1, MYO7A, ATP8B1, TECTA, GRXCR2
GO:0120034	positive regulation of plasma membrane bounded cell projection assembly	-1.7	3.8	2.9	100	4	0.04	APC, FUZ, FRMD7, ARAP1
GO:0060563	neuroepithelial cell differentiation	-1.7	5	3.1	57	3	0.0526316	MYO7A, SLC4A7, GRXCR2
GO:0120031	plasma membrane bounded cell projection assembly	-1.6	1.9	2.4	590	12	0.020339	APC, HRG, ATP8B1, PIP5K1A, CLUAP1, IFT81, TBC1D2, IFT46, FUZ, FRMD7, ARAP1, WHAMM
GO:1902904	negative regulation of supramolecular fiber organization	-1.6	3.1	2.7	153	5	0.0326797	APC, LDLR, SSH1, FRMD7, ARAP1
GO:0008333	endosome to lysosome transport	-1.6	4.9	3.1	58	3	0.0517241	VIPAS39, KIF13A, MVB12A
GO:0035335	peptidyl-tyrosine dephosphorylation	-1.6	3.7	2.8	103	4	0.038835	MTMR3, PTPN21, SSH1, UBASH3B
GO:0046545	development of primary female sexual characteristics	-1.6	3.7	2.8	103	4	0.038835	BMPR1B, IDH1, EIF2B4, ZFPM2
GO:0030168	platelet activation	-1.6	3.1	2.7	154	5	0.0324675	ADRA2B, HRG, SERPINE2, TLN1, UBASH3B
GO:0009792	embryo development ending in birth or egg hatching	-1.6	1.9	2.3	664	13	0.0195783	ADAM10, COL11A1, DBN1, DSC3, LIG4, WNT2, FOSL1, LPAR6, SEMA3C, ZFPM2, WDR74, MBTD1, FUZ
GO:0002381	immunoglobulin production involved in immunoglobulin mediated immune response	-1.6	4.8	3	59	3	0.0508475	LIG4, CLCF1, KMT5B
GO:0006260	DNA replication	-1.6	2.5	2.5	270	7	0.0259259	LIG4, SSRP1, WIZ, MCMBP, ESCO1, EME1, MMS22L
GO:0048667	cell morphogenesis involved in neuron differentiation	-1.6	1.9	2.3	598	12	0.0200669	ADAM10, BMPR1B, CDH11, DBN1, MYO7A, NTRK3, SEMA3C, NGEF, SLITRK5, IGSF9, GRXCR2, DRGX
GO:0070527	platelet aggregation	-1.6	4.8	3	60	3	0.05	SERPINE2, TLN1, UBASH3B
GO:0061077	chaperone-mediated protein folding	-1.6	4.8	3	60	3	0.05	PPIB, HSPH1, UNC45A
GO:0030031	cell projection assembly	-1.6	1.9	2.3	603	12	0.0199005	APC, HRG, ATP8B1, PIP5K1A, CLUAP1, IFT81, TBC1D2, IFT46, FUZ, FRMD7, ARAP1, WHAMM
GO:0002066	columnar/cuboidal epithelial cell development	-1.6	4.7	3	61	3	0.0491803	MYO7A, SLC4A7, GRXCR2
GO:0007601	visual perception	-1.6	2.6	2.5	216	6	0.0277778	COL11A1, MYO7A, RBP3, TULP2, POU6F2, CPLX4
GO:0045927	positive regulation of growth	-1.6	2.4	2.4	276	7	0.0253623	ADAM10, DBN1, NTRK3, PPIB, MAP2K5, WNT2, ZFPM2
GO:0032970	regulation of actin filament-based process	-1.6	2.1	2.3	404	9	0.0222772	DBN1, HRG, NTRK3, TEK, SSH1, PLEKHG2, FRMD7, ARAP1, WHAMM
GO:0035821	modification of morphology or physiology of other organism	-1.6	3	2.6	161	5	0.0310559	AQP1, HRG, NTRK3, PPIB, YTHDC2
GO:0010970	transport along microtubule	-1.5	2.9	2.6	162	5	0.0308642	AP3B2, CLUAP1, IFT81, IFT46, KIF13A
GO:0099111	microtubule-based transport	-1.5	2.9	2.6	162	5	0.0308642	AP3B2, CLUAP1, IFT81, IFT46, KIF13A
GO:0030166	proteoglycan biosynthetic process	-1.5	4.5	2.9	63	3	0.047619	BMPR1B, UGDH, CHST10
GO:0060997	dendritic spine morphogenesis	-1.5	4.5	2.9	63	3	0.047619	ADAM10, DBN1, NGEF
GO:0007062	sister chromatid cohesion	-1.5	4.5	2.9	63	3	0.047619	STAG1, MCMBP, ESCO1
GO:0050953	sensory perception of light stimulus	-1.5	2.6	2.5	220	6	0.0272727	COL11A1, MYO7A, RBP3, TULP2, POU6F2, CPLX4
GO:0030032	lamellipodium assembly	-1.5	4.4	2.8	65	3	0.0461538	HRG, FRMD7, WHAMM
GO:0036498	IRE1-mediated unfolded protein response	-1.5	4.4	2.8	65	3	0.0461538	SRPRA, TLN1, YIF1A
GO:0009100	glycoprotein metabolic process	-1.5	2.1	2.3	416	9	0.0216346	BMPR1B, COL11A1, MANBA, ST3GAL2, UGDH, CHST10, POMGNT1, MAGT1, GALNTL5
GO:0016445	somatic diversification of immunoglobulins	-1.5	4.3	2.8	66	3	0.0454545	LIG4, CLCF1, KMT5B
GO:0055008	cardiac muscle tissue morphogenesis	-1.5	4.3	2.8	66	3	0.0454545	COL11A1, WNT2, ZFPM2
GO:0034968	histone lysine methylation	-1.5	3.3	2.6	114	4	0.0350877	KMT5B, PIH1D1, SETD7, SETD3
GO:0050769	positive regulation of neurogenesis	-1.5	2	2.2	484	10	0.0206612	ADRA2B, ASPA, DBN1, LIG4, NTRK3, SERPINE2, WNT2, CLCF1, PACSIN1, RETREG3
GO:0031503	protein-containing complex localization	-1.5	2.3	2.3	289	7	0.0242215	ADAM10, DBN1, AAAS, CLUAP1, IFT81, MIOS, IFT46
GO:0016444	somatic cell DNA recombination	-1.5	4.3	2.8	67	3	0.0447761	LIG4, CLCF1, KMT5B
GO:0002562	somatic diversification of immune receptors via germline recombination within a single locus	-1.5	4.3	2.8	67	3	0.0447761	LIG4, CLCF1, KMT5B
GO:0043254	regulation of protein complex assembly	-1.5	2	2.2	488	10	0.0204918	DBN1, ERCC3, ERCC4, HRG, FOSL1, SSH1, PIH1D1, PRUNE1, PLEKHG2, WHAMM
GO:0001558	regulation of cell growth	-1.5	2	2.2	421	9	0.0213777	ADAM10, DBN1, HRG, ING1, NTRK3, SERPINE2, MAP2K5, SEMA3C, IP6K2
GO:0051965	positive regulation of synapse assembly	-1.5	4.2	2.7	68	3	0.0441176	NTRK3, ADGRL3, SLITRK5
GO:0006360	transcription by RNA polymerase I	-1.5	4.2	2.7	68	3	0.0441176	ERCC3, WDR43, PIH1D1
GO:0046660	female sex differentiation	-1.5	3.3	2.5	117	4	0.034188	BMPR1B, IDH1, EIF2B4, ZFPM2
GO:0071300	cellular response to retinoic acid	-1.4	4.1	2.7	69	3	0.0434783	AQP1, NTRK3, WNT2
GO:0099173	postsynapse organization	-1.4	2.8	2.4	173	5	0.0289017	ADAM10, DBN1, NTRK3, NGEF, SSH1
GO:0010720	positive regulation of cell development	-1.4	1.9	2.1	567	11	0.0194004	ADRA2B, ASPA, DBN1, LIG4, NTRK3, SERPINE2, WNT2, SEMA3C, CLCF1, PACSIN1, RETREG3
GO:0052548	regulation of endopeptidase activity	-1.4	2	2.2	429	9	0.020979	APLP2, AQP1, HRG, ITIH3, SERPINE2, SERPINB8, MAP2K5, SERPINB7, PIH1D1
GO:0042254	ribosome biogenesis	-1.4	2.2	2.2	298	7	0.0234899	RPP30, DIS3, WDR43, UTP25, WDR74, PIH1D1, HELQ
GO:0006310	DNA recombination	-1.4	2.2	2.2	298	7	0.0234899	ERCC4, LIG4, CLCF1, KMT5B, HELQ, EME1, MMS22L
GO:0051193	regulation of cofactor metabolic process	-1.4	3.2	2.4	121	4	0.0330579	PFKFB2, AAAS, NNT, PDP2
GO:0006644	phospholipid metabolic process	-1.4	2	2.1	433	9	0.0207852	FPR2, IDH1, LDLR, TEK, PIP5K1A, MTMR3, IP6K2, PLPPR2, SLC44A3
GO:0032259	methylation	-1.4	2.1	2.1	367	8	0.0217984	MTAP, KMT5B, PIH1D1, PRDM8, RBM15, SETD7, TRMT1L, SETD3
GO:0003208	cardiac ventricle morphogenesis	-1.4	3.9	2.5	74	3	0.0405405	COL11A1, SEMA3C, ZFPM2
GO:0061045	negative regulation of wound healing	-1.4	3.9	2.5	74	3	0.0405405	HRG, SERPINE2, UBASH3B
GO:0008033	tRNA processing	-1.4	3	2.3	126	4	0.031746	AARS1, RPP30, TRMT1L, ZBTB8OS

## Sheet: GO for BSAGs (negative)
GO enrichment for negatively-correlated BSAGs (Biological Process)
GO Term	Description	LogP	Enrichment	Z-score	GeneInGO	GeneInGOAndHitList	GeneRatio	Hits
GO:0051053	negative regulation of DNA metabolic process	-3	8.9	5.3	155	4	0.0258065	BRCA2, PARP3, TET1, FBH1
GO:0000723	telomere maintenance	-2.9	8.6	5.2	161	4	0.0248447	BRCA2, TEP1, PARP3, TNKS1BP1
GO:0000288	nuclear-transcribed mRNA catabolic process, deadenylation-dependent decay	-2.8	13	5.9	78	3	0.0384615	SKIV2L, TNKS1BP1, PATL2
GO:0032200	telomere organization	-2.8	7.9	5	174	4	0.0229885	BRCA2, TEP1, PARP3, TNKS1BP1
GO:0006281	DNA repair	-2.2	3.7	3.5	565	6	0.0106195	BRCA2, FANCC, PARP3, CLSPN, FBH1, TNKS1BP1
GO:0060271	cilium assembly	-2.2	4.3	3.6	404	5	0.0123762	NME5, GALNT11, SPEF2, BBOF1, CFAP52
GO:0006302	double-strand break repair	-2.1	5.3	3.7	262	4	0.0152672	BRCA2, PARP3, FBH1, TNKS1BP1
GO:0044782	cilium organization	-2.1	4.1	3.4	424	5	0.0117925	NME5, GALNT11, SPEF2, BBOF1, CFAP52
GO:0007281	germ cell development	-2.1	5	3.6	275	4	0.0145455	BRCA2, FANCC, NME5, SPEF2
GO:0006310	DNA recombination	-1.9	4.6	3.4	300	4	0.0133333	BRCA2, TEP1, PARP3, FBH1
GO:0009451	RNA modification	-1.9	6.2	3.6	168	3	0.0178571	TRUB2, TRMT2A, TGS1
GO:0007156	homophilic cell adhesion via plasma membrane adhesion molecules	-1.9	6.1	3.6	170	3	0.0176471	TENM3, MYPN, CDHR4
GO:0071897	DNA biosynthetic process	-1.7	5.2	3.2	200	3	0.015	TEP1, PARP3, TNKS1BP1
GO:0050866	negative regulation of cell activation	-1.7	5	3.1	207	3	0.0144928	CTLA4, FGG, PARP3
GO:0022412	cellular process involved in reproduction in multicellular organism	-1.6	3.7	2.8	371	4	0.0107817	BRCA2, FANCC, NME5, SPEF2
GO:0000956	nuclear-transcribed mRNA catabolic process	-1.6	4.9	3.1	212	3	0.0141509	SKIV2L, TNKS1BP1, PATL2
GO:0006457	protein folding	-1.5	4.5	2.9	232	3	0.012931	PDCL, NGLY1, SIL1
GO:2001234	negative regulation of apoptotic signaling pathway	-1.5	4.4	2.8	233	3	0.0128755	FGG, MNT, NME5
GO:0120031	plasma membrane bounded cell projection assembly	-1.5	2.8	2.5	607	5	0.00823723	NME5, GALNT11, SPEF2, BBOF1, CFAP52
GO:2001233	regulation of apoptotic signaling pathway	-1.5	3.3	2.6	413	4	0.00968523	FGG, MNT, NME5, FBH1
GO:0097190	apoptotic signaling pathway	-1.5	2.8	2.5	612	5	0.00816993	BRCA2, FGG, MNT, NME5, FBH1
GO:0030031	cell projection assembly	-1.5	2.8	2.4	622	5	0.00803859	NME5, GALNT11, SPEF2, BBOF1, CFAP52
GO:0060249	anatomical structure homeostasis	-1.4	3.1	2.4	440	4	0.00909091	BRCA2, TEP1, PARP3, TNKS1BP1
GO:0051052	regulation of DNA metabolic process	-1.4	3.1	2.4	451	4	0.00886918	BRCA2, PARP3, TET1, FBH1

## Sheet: KEGG or BSAGs (positive)
KEGG enrichment for positively-correlated BSAGs
KEGG Pathway	Description	LogP	Enrichment	Z-score	GeneInKEGG	GeneInKEGGAndHitList	GeneRatio	Hits
hsa04060	Cytokine-cytokine receptor interaction	-2	2.7	2.9	328	8	0.0243902	TNFRSF17, BMPR1B, FLT4, IL12RB2, CLCF1, IL19, IL20RB, IL17F
hsa03460	Fanconi anemia pathway	-1.7	5.2	3.2	63	3	0.047619	ERCC4, FAAP24, EME1
hsa00310	Lysine degradation	-1.7	5	3.1	65	3	0.0461538	KMT5B, SETD7, SETD3
hsa00970	Aminoacyl-tRNA biosynthesis	-1.6	4.6	2.9	71	3	0.0422535	AARS1, PARS2, RARS2
hsa04976	Bile secretion	-1.5	4.4	2.8	75	3	0.04	AQP1, FLNB, LDLR
hsa04360	Axon guidance	-1.5	2.8	2.4	196	5	0.0255102	BMPR1B, EPHB6, SEMA3C, NGEF, SSH1
hsa03018	RNA degradation	-1.4	4	2.6	82	3	0.0365854	DIS3, BTG4, PABPC5
