# Supplementary material for: Genomic insights into body size evolution in Carnivora support Peto’s paradox
Source: BMC Genomics. 2021 Jun 9;22:429. doi: 10.1186/s12864-021-07732-w (PMC8191207; doi:10.1186/s12864-021-07732-w)
Supplement: Supplementary file 6 — Additional file 6: Table S6. Rapidly evolving genes in small and extremely large carnivores. [file 12864_2021_7732_MOESM6_ESM.xlsx]

## Sheet: Small
Rapidly evolving genes in small carnivores
Gene	Background ω	Foreground ω	lnL for One-ratio	lnL for Two-ratio	2ΔlnL	P value	P adjust
ADGRF2	0.24752	0.49019	-6121.66	-6116.77	9.76422	0.00177941	0.0461277
CABCOCO1	0.33868	0.70891	-2226.81	-2224.76	4.11752	0.0424412	0.228842
CATSPERG	0.20914	0.40235	-12076.8	-12063.9	25.8928	3.60904e-07	4.05523e-05
CCDC146	0.20978	0.35315	-7857.53	-7853.59	7.88227	0.00499219	0.0885457
CPLX4	0.03295	0.12178	-1377.29	-1373.61	7.36745	0.00664151	0.0939801
CTLA4	0.11274	0.29957	-1696.81	-1694.05	5.52264	0.0187719	0.162209
MAS1	0.09543	0.546	-3054.94	-3030.5	48.881	2.71971e-12	4.5832e-10
PACSIN1	0.0176	0.04923	-2896.9	-2893.26	7.28022	0.00697182	0.0939801
PHF13	0.02964	0.07257	-2261.47	-2258.83	5.28545	0.0215044	0.176755
SDR39U1	0.18084	0.34786	-2571.38	-2569.15	4.46209	0.034655	0.224562
SLC25A28	0.01902	0.17629	-1842.31	-1836.09	12.4246	0.000423718	0.0158659
TCTE1	0.13783	0.21157	-5227.69	-5225.7	3.97361	0.0462185	0.233899
TERB1	0.33127	0.51248	-5495.62	-5492.39	6.4589	0.0110398	0.124014
YTHDC2	0.04382	0.11082	-9914.6	-9904.18	20.8309	5.0166e-06	0.000422935
ZBED1	0.01344	0.02604	-5424.23	-5421.32	5.81838	0.0158595	0.14445

## Sheet: Extremely large
Rapidly evolving genes in extremely large carnivores
Gene	Background ω	Foreground ω	lnL for One-ratio	lnL for Two-ratio	2ΔlnL	P value	P adjust
ADAM11	0.03156	0.48527	-4130.81	-4088.64	84.3465	4.1524e-20	6.99679e-18
ADGRL3	0.02618	0.17171	-9324.32	-9310.64	27.361	1.68804e-07	1.89623e-05
ASCC1	0.07607	1.19807	-2327.54	-2318.61	17.8599	2.37774e-05	0.00114471
ATP2C1	0.03415	0.19782	-5390.74	-5388.28	4.9277	0.0264295	0.174642
ATP8B1	0.07123	0.18826	-9485.79	-9482.83	5.92548	0.0149235	0.124795
BPTF	0.13687	0.30277	-18371.8	-18368.1	7.37889	0.00659938	0.0794283
CABCOCO1	0.38117	139.438	-1939.27	-1933.79	10.9654	0.000928297	0.0238014
CFAP52	0.10274	0.42237	-4865.07	-4860.18	9.78185	0.00176243	0.0329965
CHST10	0.07022	0.24682	-2638.45	-2636.25	4.39252	0.036097	0.206401
CNGA4	0.10954	0.36806	-4257.76	-4253.22	9.0779	0.00258717	0.0432272
CTLA4	0.11512	0.68263	-1536.52	-1533.78	5.47697	0.0192687	0.142449
DIS3	0.06743	0.31158	-6155.13	-6150.63	9.00414	0.00269368	0.0432272
DISP3	0.05831	0.13324	-10528.3	-10524.6	7.42834	0.00642046	0.0794283
DSP	0.04252	0.09554	-20043.5	-20040.5	5.90334	0.0151122	0.124795
ESCO1	0.25053	0.82323	-5648.09	-5640.77	14.64	0.000130124	0.00487242
ETV4	0.08388	0.37062	-3041.69	-3039.51	4.36206	0.0367479	0.206401
FLT4	0.05753	0.12105	-9959.48	-9956.76	5.44587	0.0196147	0.142449
FMO2	0.34548	0.83416	-4490.83	-4487.88	5.89514	0.0151828	0.124795
FRMD4B	0.06995	0.16104	-7153.18	-7151.09	4.17117	0.0411174	0.223493
HECW1	0.08493	0.16914	-10687.8	-10685.4	4.81818	0.0281611	0.179062
IGSF9	0.1301	0.28753	-8827.8	-8824.5	6.59105	0.0102493	0.115116
KBTBD4	0.02495	0.32914	-2976.93	-2972.03	9.81708	0.00172899	0.0329965
KLHDC8B	0.0463	0.79858	-2090.93	-2086.19	9.47964	0.00207765	0.0368509
LRFN2	0.03257	0.17539	-5820.85	-5813.22	15.2491	9.42212e-05	0.00396907
MAGT1	0.05434	0.33127	-1941.06	-1937.49	7.13912	0.00754201	0.0876433
MICU2	0.19436	1.17171	-3213.2	-3208.89	8.61673	0.00333089	0.050546
MON2	0.0417	0.21579	-10042.5	-10036.3	12.41	0.000427051	0.0130833
MYO7A	0.02934	0.0928	-14584.6	-14575.3	18.6647	1.55844e-05	0.00105039
NR3C2	0.08736	0.29559	-6349.02	-6343.98	10.0874	0.00149285	0.0314432
NTRK3	0.00718	0.08579	-4616.28	-4610.02	12.5211	0.000402386	0.0130833
PACSIN1	0.01892	0.21612	-2589.24	-2580.27	17.954	2.26304e-05	0.00114471
PARP3	0.21602	0.65427	-4835.46	-4830.25	10.4109	0.00125271	0.0281442
PDP2	0.14501	0.45051	-4212.58	-4209.84	5.47831	0.0192538	0.142449
PHLDB1	0.05719	0.15001	-8878.38	-8875.49	5.77262	0.0162778	0.13061
PIH1D1	0.11974	0.62052	-2115.04	-2110.97	8.12589	0.00436376	0.0588235
PIP5K1A	0.11845	0.48924	-3431.5	-3429.45	4.11028	0.0426233	0.228001
PKD2L1	0.19825	0.49538	-5393.43	-5391.49	3.88859	0.0486151	0.250082
PNLIPRP3	0.21432	1.32416	-3883.12	-3877.25	11.7328	0.000614077	0.0172453
POMGNT1	0.03578	0.22682	-4020.64	-4016.94	7.40888	0.00649027	0.0794283
PTPN21	0.06323	0.15204	-6780.22	-6777.5	5.42357	0.0198667	0.142449
PXK	0.06923	1.88206	-2512.81	-2507.39	10.8485	0.000988781	0.0238014
RFXANK	0.02304	0.21825	-1701.18	-1698.08	6.19066	0.0128426	0.124795
SDR9C7	0.1097	903.458	-2349.1	-2346.09	6.02445	0.014109	0.124795
SKAP2	0.16874	1.43709	-2405.46	-2403.17	4.57356	0.032469	0.195394
SLC4A7	0.05536	0.95556	-7218.76	-7147.88	141.763	1.09581e-32	3.69288e-30
SLC5A12	0.16678	0.39481	-4893.89	-4891.56	4.65408	0.0309798	0.193337
SLITRK5	0.04137	0.14037	-5494.44	-5491.49	5.89621	0.0151735	0.124795
ST3GAL2	0.0196	0.11798	-2106.98	-2104.16	5.63136	0.017642	0.138264
STEAP3	0.07366	0.19372	-3837.52	-3834.89	5.26568	0.0217499	0.152702
TCTE1	0.13752	0.3082	-4622.75	-4620.6	4.28928	0.0383534	0.211887
TENM3	0.0265	0.1108	-18686.1	-18675.7	20.6793	5.42999e-06	0.000457477
TEP1	0.32707	0.49373	-24444.8	-24442.6	4.37362	0.0364994	0.206401
TGS1	0.25723	0.59661	-6250.92	-6248.99	3.85858	0.0494923	0.250082
UBR7	0.1307	0.45685	-3061.83	-3059.36	4.9482	0.0261179	0.174642
UGDH	0.01185	0.10941	-2994.99	-2991.83	6.31645	0.0119623	0.124795
WIZ	0.06544	0.2794	-5891.23	-5886.99	8.47545	0.00359971	0.050546
YTHDC2	0.0455	0.18856	-8717.73	-8714.68	6.11081	0.0134358	0.124795
ZGRF1	0.51048	0.98752	-16870.2	-16867.7	4.93776	0.026276	0.174642
ZNF526	0.09507	0.21392	-4733.8	-4731.39	4.82801	0.028001	0.179062
ZPLD1	0.12509	0.68632	-2602.92	-2600.61	4.62054	0.0315913	0.193568
