# Supplementary material for: Genomic insights into body size evolution in Carnivora support Peto’s paradox
Source: BMC Genomics. 2021 Jun 9;22:429. doi: 10.1186/s12864-021-07732-w (PMC8191207; doi:10.1186/s12864-021-07732-w)
Supplement: Supplementary file 7 — Additional file 7: Table S7. All results produced by PGLS analysis and REGs test in this study. [file 12864_2021_7732_MOESM7_ESM.xlsx]

## Sheet: All initial results for PGLS
Table S7.1 All initial results for the gene-phenotype association tests for both head body length and body mass (p value.all)
A) For head body length							B) For body mass
Gene	P value.all	R2	Lambda (λ)	Coefficients	AIC		Gene	P value.all	R2	Lambda (λ)	Coefficients	AIC
A2ML1	0.9732	-0.05549	0.946	-0.019731	5.58199		A2ML1	0.9768	-0.0555	0.986	0.046516	48.8344
AAAS	0.006194	0.3117	0.831	1.75426	-2.66486		AAAS	0.01217	0.2626	0.933	5.0734	41.9177
AACS	0.002564	0.3717	0	0.85419	-0.112499		AACS	0.002181	0.3822	0	2.64032	44.2027
AADACL3	0.04114	0.1681	0.509	1.22775	2.33112		AADACL3	0.08454	0.1094	0.823	3.39369	46.3319
AAGAB	0.5634	-0.03562	0.9	0.22393	5.29145		AAGAB	0.7053	-0.04697	0.972	0.44701	48.706
AAK1	0.03505	0.1809	0.58	0.50276	1.72534		AAK1	0.09538	0.09943	0.939	1.29036	45.8798
AARS	0.000785	0.4452	0	1.12225	-2.59851		AARS	0.002062	0.3858	0	3.21753	44.0862
AASDH	0.21	0.03503	0.934	0.81663	3.80068		AASDHPPT	0.009032	0.3526	0	3.72481	34.7917
AASDHPPT	0.01042	0.3403	0	1.20707	-0.494467		ABAT	0.202	0.04333	0.986	-0.79339	42.454
ABAT	0.3062	0.006866	0.952	-0.2128	4.66714		ABCA1	0.879	-0.05416	0.985	0.52515	48.8084
ABCA1	0.9502	-0.05532	0.948	-0.072053	5.57851		ABCA5	0.2299	0.02784	1	1.4145	47.3345
ABCA5	0.1282	0.07512	1	0.61168	3.82289		ABCA6	0.6305	-0.0417	1	-0.79967	48.7163
ABCA6	0.9654	-0.05544	0.953	-0.029284	5.5823		ABCB5	0.2325	0.02698	0.978	-2.97183	47.2173
ABCB5	0.1593	0.05731	0.937	-1.17293	3.32869		ABCB8	0.4253	-0.01793	1	0.43954	48.2546
ABCB8	0.2044	0.03721	1	0.23842	4.62637		ABCC10	0.7212	-0.0479	0.981	1.2675	48.6927
ABCC10	0.3091	0.005013	0.752	1.1382	4.9723		ABCC2	0.3299	0.000138	0.952	2.5121	47.8923
ABCC2	0.3362	-0.001242	0.895	0.84216	4.6296		ABCC6	0.1836	0.04583	0.984	-3.4027	46.8154
ABCC6	0.005804	0.3163	0	-1.6643	1.57921		ABCC8	0.5857	-0.03779	0.982	0.35358	48.4972
ABCC8	0.3881	-0.01159	0.93	0.18791	4.75003		ABCD4	0.9788	-0.05551	0.985	-0.069417	48.8341
ABCD4	0.9433	-0.05525	0.948	0.059842	5.57725		ABCF1	0.5982	-0.03894	0.975	-2.13458	48.5381
ABCF1	0.02182	0.2182	0	-1.52126	4.25915		ABCF2	0.1467	0.07743	0.897	1.26219	39.5956
ABCF2	0.05283	0.1761	0.63	0.49963	1.27248		ABCF3	0.4027	-0.01418	0.984	0.68122	48.0354
ABCF3	0.2539	0.02007	0.95	0.31005	4.09631		ABCG1	0.7107	-0.04729	0.984	0.20922	48.6778
ABCG1	0.5458	-0.03379	0.949	0.11418	5.1662		ABCG2	0.8827	-0.05424	0.985	0.25141	48.81
ABCG2	0.8412	-0.05314	0.949	0.11374	5.53707		ABCG4	0.4864	-0.02675	0.987	0.90241	48.2829
ABCG4	0.6672	-0.04447	0.955	0.18908	5.37571		ABCG5	0.9366	-0.05517	0.984	0.23912	48.8279
ABCG5	0.9189	-0.05493	0.952	-0.10033	5.57223		ABCG8	0.4176	-0.01668	0.978	0.58276	48.0956
ABCG8	0.3777	-0.009678	0.926	0.20051	4.72116		ABHD1	0.7343	-0.04863	0.984	0.80304	48.7034
ABHD1	0.5319	-0.03226	0.943	0.4791	5.13839		ABHD10	0.4247	-0.01782	0.982	-1.5104	48.1091
ABHD10	0.2399	0.0245	0.944	-0.7234	4.00698		ABHD11	0.3776	-0.009656	0.972	1.499	47.9775
ABHD11	0.2511	0.02094	0.775	0.57824	4.57277		ABHD13	0.5542	-0.03467	0.987	-0.50797	48.4375
ABHD13	0.7441	-0.04915	0.954	-0.094083	5.46386		ABHD14B	0.22	0.03133	0.979	1.6581	47.1254
ABHD14B	0.4252	-0.01791	0.944	0.36391	4.85782		ABHD18	0.2517	0.02075	0.983	2.8129	47.3356
ABHD18	0.1209	0.07993	0.944	1.2196	2.83696		ABHD2	0.8454	-0.07365	0.966	0.18401	34.4809
ABHD2	0.747	-0.068	0.887	0.087593	-0.247519		ABHD4	0.4427	-0.02062	0.981	1.1956	48.1663
ABHD4	0.3919	-0.01227	0.931	0.41864	4.76254		ABHD6	0.114	0.08479	0.976	1.56261	46.0007
ABHD6	0.1385	0.06876	0.879	0.51549	3.22844		ABL1	0.1088	0.0886	0.986	1.772	45.8983
ABL1	0.1387	0.06866	0.957	0.56214	3.08456		ABL2	0.2095	0.03524	1	0.43371	47.1817
ABL2	0.1027	0.09338	1	0.1919	3.42417		ABLIM1	0.3778	-0.00968	0.988	1.2149	47.9497
ABLIM1	0.6228	-0.04107	0.955	0.23233	5.31054		ABLIM2	0.1751	0.04967	0.989	-1.6401	46.7407
ABLIM2	0.0828	0.1111	0.963	-0.69567	2.16748		ABLIM3	0.1717	0.05804	0.986	1.7905	42.1756
ABLIM3	0.08072	0.1271	0.948	0.73707	2.34925		ABRA	0.1347	0.07105	0.967	2.01867	46.3371
ABRA	0.0422	0.166	0.799	0.86891	1.28124		ABT1	0.133	0.07207	0.955	1.91242	46.3808
ABT1	0.1632	0.05536	0.849	0.55321	3.60869		ACACA	0.6196	-0.0408	0.984	-1.0847	48.5534
ACAA1	0.9987	-0.05556	0.949	-0.00061033	5.58295		ACAD11	0.3977	-0.0133	0.978	1.43134	48.0292
ACACA	0.5095	-0.02965	0.949	-0.47147	5.08591		ACAD8	0.08442	0.1095	0.965	1.3235	45.5035
ACAD11	0.3541	-0.005042	0.877	0.507	4.75938		ACAD9	0.009201	0.2833	0.611	2.43789	43.1178
ACAD8	0.03607	0.1786	0.541	0.64103	1.93979		ACADVL	0.3365	-0.001306	0.971	-2.29158	47.8178
ACAD9	0.04754	0.1564	0.751	0.66637	1.67496		ACAN	0.3048	0.006065	0.915	2.586	47.9992
ACADVL	0.2012	0.03845	0.926	-1.03194	3.7439		ACAT2	0.06628	0.1293	0.988	2.1642	44.9874
ACAN	0.1903	0.04294	0.688	1.13014	4.42758		ACBD4	0.6653	-0.04433	0.996	1.0164	48.6826
ACAT2	0.05633	0.1426	0.961	0.73928	1.43735		ACBD7	0.499	-0.02836	0.984	-0.94197	48.313
ACBD4	0.8361	-0.05298	0.955	0.16783	5.53747		ACCS	0.108	0.08918	0.968	3.0019	45.94
ACBD7	0.6392	-0.04239	0.952	-0.21254	5.33254		ACD	0.4389	-0.02004	0.984	0.81277	48.1507
ACCS	0.07498	0.1192	0.888	1.10104	2.0864		ACER1	0.676	-0.04508	0.986	0.631	48.636
ACD	0.2485	0.02175	0.95	0.40528	4.06193		ACER3	0.8316	-0.05283	0.986	-0.70265	48.7834
ACER1	0.8538	-0.05351	0.951	0.091443	5.54483		ACHE	0.9186	-0.05493	0.988	-0.27707	48.8275
ACER3	0.789	-0.05125	0.954	-0.28883	5.5032		ACIN1	0.8102	-0.05208	0.983	-0.42716	48.7698
ACHE	0.969	-0.05546	0.946	0.036768	5.58157		ACKR1	0.4877	-0.02691	1	2.6	48.4303
ACIN1	0.9424	-0.05524	0.947	-0.04304	5.57708		ACKR3	0.233	0.02679	0.973	1.4887	47.2413
ACKR1	0.5293	-0.03197	0.974	0.80788	5.21132		ACKR4	0.03171	0.1889	0.964	2.44236	43.6404
ACKR3	0.4239	-0.0177	0.935	0.33329	4.86276		ACLY	0.2916	0.009408	1	0.29011	47.7102
ACKR4	0.021	0.2212	0.848	0.82252	-0.251075		ACMSD	0.268	0.02366	0.947	0.94318	32.8785
ACLY	0.1454	0.06478	1	0.136403	4.04537		ACO1	0.03939	0.1716	0.986	3.9824	43.9896
ACMSD	0.1718	0.0723	0.915	0.34594	-3.48806		ACOD1	0.2294	0.02802	0.979	-2.7442	47.1934
ACO1	0.03412	0.183	0.941	1.39347	0.46218		ACOT12	0.0463	0.1585	0.98	4.26174	44.307
ACOD1	0.2798	0.01257	0.941	-0.81907	4.25208		ACOT7	0.07079	0.1702	0	0.80356	39.3358
ACOT12	0.01754	0.2351	0.945	1.66155	-0.856663		ACOT9	0.009542	0.2806	0.943	8.7187	41.3618
ACOT7	0.08277	0.1532	0	0.26445	7.37158		ACOX2	0.7717	-0.05049	0.984	0.49618	48.7387
ACOT9	0.02925	0.1953	0.91	2.4956	0.219142		ACOX3	0.7092	-0.0472	0.986	0.60699	48.6762
ACOX2	0.9089	-0.05477	0.947	0.066814	5.56824		ACP2	0.6828	-0.04554	0.983	1.1428	48.6446
ACOX3	0.9332	-0.05513	0.949	0.046466	5.57496		ACP4	0.2486	0.02908	0.979	0.56499	41.536
ACP2	0.6831	-0.04556	0.941	0.37191	5.39653		ACP5	0.1941	0.04134	0.972	1.3131	46.942
ACP4	0.07245	0.1561	0	0.27936	5.61848		ACPP	0.5234	-0.03129	1	1.6598	48.5155
ACP5	0.1277	0.07539	0.832	0.46273	3.23308		ACRBP	0.9075	-0.05474	0.985	0.17148	48.8195
ACPP	0.9149	-0.05487	0.959	0.10457	5.57905		ACRV1	0.2046	0.03712	0.989	-1.35769	47.005
ACRBP	0.7375	-0.0488	0.95	0.16347	5.45482		ACSF3	0.1277	0.0851	0.966	-0.69578	41.7531
ACRV1	0.1666	0.05369	0.966	-0.49586	3.42984		ACSL1	0.1905	0.04284	0.889	2.7295	47.3988
ACSF3	0.0464	0.1772	0.59	-0.22951	2.60471		ACSL4	0.6254	-0.04128	0.977	0.25805	48.5766
ACSL1	0.1139	0.08486	0.779	1.10763	3.20642		ACSL5	0.7673	-0.05029	0.987	0.64925	48.7371
ACSL4	0.3721	-0.008613	0.869	0.16426	4.85636		ACSM3	0.0108	0.2715	0	1.85697	47.4998
ACSL5	0.6159	-0.04049	0.964	0.37147	5.31749		ACSS1	0.2784	0.01294	0.962	1.02773	47.58
ACSM3	0.009224	0.2831	0	0.61876	2.527		ACTL7A	0.2725	0.01459	0.98	-1.4646	47.4651
ACSS1	0.06411	0.1321	0.588	0.60958	2.85488		ACTL7B	0.5517	-0.03441	0.963	0.85332	48.5087
ACTL7A	0.3078	0.005325	0.942	-0.45281	4.39748		ACTL8	0.5247	-0.03144	0.979	1.9135	48.3822
ACTL7B	0.4532	-0.02218	0.913	0.34995	4.99658		ACTR10	0.9512	-0.08298	0.983	0.050928	36.6587
ACTL8	0.7474	-0.04932	0.939	0.3229	5.47012		ACTR8	0.1267	0.08581	0.942	3.2558	39.5001
ACTR10	0.6719	-0.06659	0	0.10474	6.11682		ACTRT3	0.00245	0.3747	0	-5.6268	44.4462
ACTR8	0.173	0.05737	0.799	0.86046	0.66091		ACVR1	0.04575	0.7119	0	8.7488	10.7528
ACTRT2	0.4493	-0.02161	0.954	0.29172	4.93129		ACVR1B	0.3583	-0.006786	0.964	0.91074	29.8215
ACTRT3	0.001689	0.3985	0	-1.89306	-0.984862		ACVR1C	0.03274	0.1863	0.979	2.06013	43.639
ACVR1	0.06145	0.6531	0.664	3.0909	-0.129722		ACYP2	0.9123	-0.07588	0.983	-0.2491	39.3485
ACYP2	0.7399	-0.06748	0.883	-0.22786	7.43331		ADAD1	0.6789	-0.04527	0.981	0.80847	48.6423
ADAD1	0.4624	-0.02349	0.904	0.4489	5.04433		ADAL	0.5451	-0.03371	0.982	1.1223	48.4181
ADAL	0.4192	-0.01694	0.944	0.49393	4.8391		ADAM10	0.01528	0.2455	0.957	1.80819	42.2331
ADAM10	0.002851	0.3647	0.779	0.6847	-4.09367		ADAM11	0.01042	0.2882	0.731	2.35711	37.4129
ADAM11	0.00477	0.3461	0	0.61588	-4.27855		ADAM17	0.418	-0.01674	0.978	1.2127	48.0975
ADAM19	0.07731	0.1167	0.851	0.8076	2.25764		ADAM19	0.1469	0.06394	0.916	1.9665	46.7912
ADAM22	0.3993	-0.01423	0.958	0.22203	3.63835		ADAM22	0.2959	0.008976	0.986	0.85745	45.362
ADAM28	0.6943	-0.04628	0.948	-0.20938	5.40644		ADAM28	0.5712	-0.0364	0.985	-0.88726	48.4685
ADAM9	0.5491	-0.03414	0.966	0.57425	5.20389		ADAM9	0.5563	-0.03489	0.99	1.70267	48.4482
ADAMTS13	0.1405	0.06761	1	-0.62662	3.98475		ADAMTS13	0.2546	0.01986	1	-1.41934	47.498
ADAMTS3	0.7121	-0.04738	0.943	0.18705	5.42963		ADAMTS17	0.06511	0.2838	0.972	1.74267	23.9714
ADAR	0.001333	0.4133	0	1.05931	-1.48264		ADAMTS3	0.9744	-0.05549	0.985	0.048784	48.8337
ADARB2	0.09239	0.1021	0.941	0.64468	2.35246		ADAR	0.06075	0.1365	0.963	2.3232	44.9004
ADAT1	0.2878	0.01041	0.941	0.69316	4.29606		ADARB2	0.1085	0.08881	0.981	1.8988	45.8967
ADCK2	0.5908	-0.03826	0.971	-0.36919	5.31037		ADAT1	0.3607	-0.006381	0.983	1.84018	47.8814
ADCY10	0.346	-0.003348	0.871	-0.48248	4.74527		ADCK2	0.4138	-0.01606	1	-1.6183	48.2178
ADCY3	0.3055	0.005873	0.949	0.69648	4.38381		ADCY10	0.5089	-0.02957	0.964	-1.0695	48.4119
ADCY6	0.002306	0.3786	0	-1.21943	-0.333469		ADCY3	0.3361	-0.001229	0.985	1.9552	47.7781
ADCYAP1	0.9429	-0.05525	0.953	0.041696	5.57886		ADCY6	0.004258	0.3378	0	-3.54412	45.5936
ADCYAP1R1	0.3242	0.001435	0.942	0.84001	4.47559		ADCYAP1	0.6312	-0.04175	1	0.69494	48.7173
ADD1	0.4443	-0.02087	0.946	0.30315	4.91496		ADCYAP1R1	0.3973	-0.01323	0.983	2.2693	48.0176
ADD2	0.6579	-0.0438	0.948	0.077701	5.35888		ADD1	0.4058	-0.0147	0.983	0.97986	48.0462
ADD3	0.08748	0.1065	0.9	0.95741	2.33715		ADD2	0.5005	-0.02855	0.984	0.34824	48.3167
ADGRB2	0.06532	0.1305	0.908	0.65228	1.77308		ADD3	0.1499	0.06228	0.97	2.6109	46.5104
ADGRF1	0.4381	-0.01992	0.944	0.27792	4.89749		ADGRB2	0.07491	0.1193	0.978	1.79908	45.2244
ADGRF2	0.0008189	0.4427	0	-1.72958	-2.50911		ADGRF1	0.5955	-0.0387	0.985	0.56815	48.5129
ADGRF3	0.003487	0.3513	0	-1.60268	0.527141		ADGRF2	0.02279	0.2148	0.946	-6.2478	43.0981
ADGRF4	0.2066	0.03634	0.976	0.66761	3.86199		ADGRF3	0.4552	-0.02246	0.966	-2.0708	48.2601
ADGRF5	0.5124	-0.02999	0.947	-0.15042	5.09281		ADGRF4	0.1111	0.08691	1	2.45429	46.0808
ADGRG2	0.3908	-0.01207	0.867	0.51771	4.93057		ADGRF5	0.471	-0.02469	0.983	-0.50054	48.2422
ADGRG6	0.0006082	0.4599	0	-1.6212	-3.13871		ADGRG2	0.4302	-0.01871	0.938	1.4139	48.35
ADGRG7	0.8464	-0.0533	0.942	0.13622	5.54249		ADGRG6	0.02543	0.2063	1	-4.4946	43.279
ADGRL3	0.002676	0.3689	0	0.8761	-0.0232245		ADGRG7	0.8343	-0.05292	0.98	0.43045	48.7906
ADIPOQ	0.1554	0.05937	0.914	1.25452	3.33139		ADGRL3	0.002783	0.3663	0	2.66719	44.7111
ADM	0.6584	-0.04383	0.965	0.21076	5.38737		ADIPOQ	0.2793	0.01269	0.979	3.0725	47.5079
ADNP2	0.01527	0.2456	0	-1.32463	3.54638		ADM	0.4261	-0.01805	1	1.1128	48.257
ADORA1	0.2551	0.01971	0.895	-0.47521	4.20601		ADNP2	0.5659	-0.03587	0.983	-1.30528	48.4595
ADORA2A	0.849	-0.05337	0.947	0.083338	5.54166		ADORA1	0.313	0.004072	0.976	-1.3331	47.6899
ADPGK	0.2454	0.02274	0.917	-0.32677	4.08613		ADORA2A	0.8229	-0.05254	0.984	0.29509	48.7777
ADPRHL1	0.9846	-0.05553	0.948	0.0070523	5.58256		ADPGK	0.2955	0.008391	0.969	-0.87625	47.6322
ADPRM	0.7039	-0.04688	0.944	0.1702	5.41958		ADPRHL1	0.7316	-0.04849	0.987	-0.37177	48.702
ADRA1A	0.07336	0.121	0.929	0.9578	1.94162		ADPRM	0.7777	-0.05076	0.983	0.38547	48.7444
ADRA2B	0.00397	0.3425	0.202	0.73891	-0.833546		ADRA1A	0.05136	0.1501	0.979	3.0264	44.5083
ADRB2	0.02089	0.2216	0	0.76862	4.17272		ADRA2B	0.01225	0.2622	0.426	1.97388	44.7116
ADTRP	0.5474	-0.03396	0.951	-0.32435	5.16998		ADRB2	0.0183	0.2318	0.025	2.39594	48.2911
AEN	0.761	-0.04999	0.95	-0.15903	5.47746		ADTRP	0.6825	-0.04551	0.986	-0.67771	48.6442
AFAP1	0.6092	-0.03991	0.919	0.23769	5.32661		AEN	0.6371	-0.04222	0.985	-0.72768	48.5806
AFAP1L2	0.7562	-0.04976	0.941	0.37534	5.47635		AFAP1	0.6079	-0.0398	0.979	0.72014	48.5437
AFF4	0.3707	-0.008327	0.967	-0.18049	4.70173		AFAP1L2	0.7987	-0.05164	0.987	-0.9066	48.7619
AFG1L	0.6123	-0.04018	0.955	-0.25595	5.29302		AFF4	0.4329	-0.01912	0.989	-0.46711	48.139
AFTPH	0.6666	-0.04442	0.953	-0.19556	5.37225		AFG1L	0.5058	-0.0292	0.986	-1.0112	48.3296
AGA	0.9657	-0.05544	0.949	0.018298	5.58084		AFM	0.2739	0.01419	0.977	2.1384	47.4818
AGAP2	0.009286	0.2826	1	0.3387	-1.2573		AFP	0.02476	0.2083	0.833	-4.8085	43.9209
AGBL2	0.284	0.01141	0.885	-0.86086	4.40376		AFTPH	0.7561	-0.04975	0.986	-0.42087	48.7254
AGBL5	0.4264	-0.01809	0.952	-0.3581	4.86124		AGA	0.8862	-0.05432	0.984	-0.18425	48.8116
AGER	0.1508	0.0618	0.968	-0.39741	3.26803		AGAP2	0.01323	0.2564	1	0.94168	41.9744
AGFG1	0.05942	0.1383	1	-0.41437	2.4087		AGBL2	0.1985	0.03955	0.962	-2.93718	47.0298
AGFG2	0.1039	0.09237	0.936	-0.50763	2.57187		AGBL5	0.5231	-0.03125	0.986	-0.84905	48.3692
AGK	0.09241	0.102	0.877	0.67574	2.50651		AGER	0.2078	0.03589	0.991	-1.03461	47.0362
AGL	0.1036	0.09259	0.967	-0.47498	2.594		AGFG1	0.171	0.05158	1	-0.89178	46.84
AGPAT1	0.2484	0.02496	0.838	0.37543	0.114382		AGFG2	0.1219	0.07928	0.979	-1.446	46.1093
AGPAT4	0.4177	-0.01844	0.944	0.39697	5.13407		AGK	0.1232	0.07839	0.966	2.02219	46.1815
AGR2	0.6503	-0.04324	0.948	0.10435	5.34818		AGL	0.21	0.03504	0.989	-1.10237	47.0456
AGRN	0.04513	0.1606	0.983	1.07043	1.18997		AGPAT1	0.007221	0.3325	0	2.21446	39.1126
AGRP	0.5993	-0.05342	0	0.20317	8.04473		AGPAT4	0.5338	-0.0363	0.986	0.90221	43.8935
AGTPBP1	0.3444	-0.003022	0.896	0.45085	4.66331		AGR2	0.6983	-0.04654	0.985	0.27604	48.6633
AGTR1	0.8645	-0.0538	0.951	-0.043422	5.55013		AGRN	0.08975	0.1044	1	2.6756	45.693
AGXT2	0.1174	0.08234	1	0.44085	3.66635		AGRP	0.7481	-0.06808	0.992	-0.44203	40.9223
AHDC1	0.01694	0.2377	1	0.200165	-0.0437338		AGTPBP1	0.4426	-0.0206	0.967	1.107	48.2203
AHR	0.1304	0.0737	0.639	0.8795	3.95454		AGTR1	0.9007	-0.05462	0.985	-0.098846	48.8171
AHSG	0.3347	-0.0009205	0.88	0.6257	4.6665		AGXT2	0.1805	0.04719	1	1.10154	46.9325
AHSP	0.05898	0.1389	0.461	1.04069	3.22901		AHDC1	0.04359	0.1634	1	0.50065	44.331
AICDA	0.8174	-0.09386	0.897	-0.12779	4.63751		AHR	0.424	-0.01772	0.969	1.4573	48.1535
AIFM2	0.05764	0.1407	0.71	0.7527	2.18894		AHSG	0.3543	-0.005079	0.943	1.78582	48.0547
AIFM3	0.2319	0.04771	0	0.23291	5.92213		AHSP	0.1867	0.04447	0.951	3.01286	46.9933
AIMP2	0.947	-0.05529	0.95	-0.022266	5.57799		AICDA	0.8423	-0.09543	0.98	-0.35562	29.8904
AJUBA	0.2349	0.2304	0	0.55016	1.9082		AIFM2	0.08533	0.1086	0.94	2.0962	45.6706
AK4	0.6584	-0.06509	0.951	0.19665	4.29353		AIFM3	0.1148	0.1388	0	0.87797	32.5531
AK9	0.08251	0.1114	1	1.17721	3.0235		AIMP2	0.8172	-0.05234	0.986	-0.2336	48.7741
AKAP10	0.01293	0.2581	0.011	0.56245	3.0897		AJUBA	0.07279	0.6145	0	2.48297	10.9224
AKAP12	0.9396	-0.05521	0.949	-0.032027	5.57639		AK2	0.34	-0.00207	1	1.4408	47.9406
AKAP3	0.7223	-0.04797	0.946	-0.22097	5.43909		AK4	0.802	-0.07743	0.985	0.35869	35.9477
AKAP8	0.1297	0.07417	1	0.68058	3.84343		AK9	0.09831	0.09694	1	3.2571	45.8599
AKAP9	0.09788	0.0973	1	0.58907	3.33751		AKAP1	0.7576	-0.04983	0.971	0.25955	48.7641
AKNAD1	0.7226	-0.04798	0.916	-0.22354	5.48796		AKAP10	0.02218	0.2169	0.14	1.61489	47.6922
AKR1A1	0.4642	-0.02375	0.945	0.27907	4.97172		AKAP3	0.8717	-0.05398	0.984	-0.30529	48.8051
AKR1B1	0.9384	-0.0552	0.949	0.038443	5.57617		AKAP8	0.09934	0.09609	1	2.1299	45.8788
AKTIP	0.4768	-0.02838	0.924	0.27526	0.801046		AKAP9	0.2621	0.01759	1	1.17955	47.5443
ALAD	0.001226	0.4578	0	0.74851	-4.49512		AKNA	0.9989	-0.05556	0.985	-0.0032531	48.8349
ALAS1	0.9353	-0.05516	0.952	0.051803	5.57616		AKNAD1	0.9279	-0.05506	0.981	-0.1679	48.8287
ALAS2	0.2162	0.03273	0.665	0.39164	4.72201		AKR1A1	0.4962	-0.028	0.983	0.80023	48.3069
ALCAM	0.7132	-0.04744	0.951	-0.11307	5.42905		AKR1B1	0.8909	-0.05442	0.985	0.20499	48.8134
ALDH18A1	0.01358	0.2544	0	0.64766	3.31012		AKTIP	0.6443	-0.048	0.972	0.56665	40.7763
ALDH3A1	0.05424	0.1457	0.279	0.60346	3.95751		ALAD	0.07653	0.132	0.793	1.45231	38.1208
ALDH3A2	0.802	-0.05177	0.941	0.070214	5.51506		ALAS1	0.9669	-0.05545	0.985	0.080642	48.8329
ALDH4A1	0.2148	0.03325	0.946	0.43237	3.8257		ALAS2	0.3168	0.003149	0.841	0.91903	48.4845
ALDH6A1	0.3239	0.001507	0.995	0.19829	5.02046		ALB	0.9944	-0.05555	0.985	-0.011946	48.8348
ALDOB	0.1374	0.0694	1	0.33641	3.94631		ALDH1A2	0.002787	0.6092	0	4.3341	23.8201
ALG1	0.05203	0.1491	0.95	1.86925	1.27313		ALDH3A1	0.4245	-0.0178	0.963	0.90874	48.1843
ALG11	0.8023	-0.05178	0.95	-0.14386	5.51154		ALDH3A2	0.7919	-0.05137	0.986	-0.22632	48.7559
ALG13	0.4877	-0.02691	0.944	0.45124	5.0342		ALDH4A1	0.1173	0.08242	0.981	1.59282	46.0371
ALG14	0.5418	-0.03336	0.959	0.40561	5.16775		ALDH6A1	0.4802	-0.02593	1	0.39673	48.4113
ALG2	0.008166	0.2919	0	0.497528	2.2787		ALDOB	0.2077	0.03591	1	0.83314	47.1678
ALG5	0.6944	-0.04629	0.941	0.08979	5.41005		ALG1	0.04105	0.1682	0.978	5.909	44.0803
ALG6	0.2087	0.03552	0.967	-0.99807	3.81193		ALG11	0.8185	-0.05239	0.985	0.39195	48.7747
ALG8	0.06481	0.1312	0.898	0.78867	1.78598		ALG13	0.4182	-0.01677	0.983	1.60463	48.0871
ALG9	0.6938	-0.05921	1	-0.037968	7.32132		ALG14	0.4904	-0.02726	0.989	1.3358	48.2988
ALKBH1	0.472	-0.02483	0.957	-0.84637	4.99794		ALG2	0.1127	0.08572	0.824	1.66515	46.8517
ALKBH2	0.1061	0.09065	0.927	-0.56284	2.6257		ALG5	0.6498	-0.0432	0.982	0.3201	48.6008
ALOX12B	0.5988	-0.03899	0.941	0.12701	5.26999		ALG6	0.3133	0.003995	0.989	-2.411	47.6804
ALPK1	0.3515	-0.004504	0.913	0.3915	4.64584		ALG8	0.1208	0.07996	0.974	2.07301	46.1106
ALPK2	0.009462	0.2812	0.237	1.1292	0.741724		ALG9	0.6291	-0.05309	1	-0.13667	41.7206
ALPL	0.09489	0.09985	0.671	0.53842	3.26414		ALKBH2	0.07242	0.1221	0.969	-1.81646	45.1953
ALS2	0.4772	-0.02553	0.899	0.44253	5.09763		ALOX12B	0.7499	-0.04945	0.982	0.2305	48.7213
ALS2CL	0.0007981	0.4442	0.777	1.77758	-6.75981		ALPK1	0.3724	-0.008668	0.967	1.12362	47.9823
ALS2CR12	0.6537	-0.04349	0.934	0.24117	5.36508		ALPK2	0.002021	0.3871	0.134	3.99587	42.8316
AMBP	0.3106	0.004643	0.937	0.39086	4.41604		ALPL	0.1292	0.07447	0.972	1.36182	46.2388
AMBRA1	0.1266	0.07611	1	0.43174	3.80157		ALS2	0.7511	-0.04951	0.984	0.60629	48.7202
AMER1	0.2496	0.0214	0.937	0.79359	4.07764		ALS2CL	0.00166	0.3996	0.956	4.9605	37.6698
AMER3	0.935	-0.05516	0.95	-0.054969	5.57552		ALS2CR12	0.4892	-0.02711	0.967	1.10091	48.3482
AMHR2	0.4744	-0.02516	0.925	0.42103	5.02691		AMBP	0.4295	-0.01858	0.981	0.91768	48.1257
AMIGO1	0.4828	-0.02627	0.96	0.66057	5.03203		AMBRA1	0.2705	0.01517	1	0.91595	47.5935
AMIGO2	0.856	-0.05357	0.953	0.10396	5.54718		AMER1	0.1736	0.05035	0.98	2.71361	46.7258
AMMECR1L	0.2198	0.1387	0	-1.09524	2.81016		AMER3	0.9816	-0.05552	0.985	0.045973	48.8343
AMOT	0.3581	-0.005854	1	-0.32964	5.50156		AMHR2	0.4878	-0.02693	0.981	1.2626	48.2893
AMOTL1	0.4697	-0.0245	0.938	0.32528	4.99293		AMIGO1	0.4487	-0.02152	0.988	2.1494	48.1825
AMOTL2	0.3644	-0.007107	1	-0.26398	5.52646		AMIGO2	0.5048	-0.02908	1	1.0821	48.4724
AMPD1	0.0424	0.1656	1	1.49264	1.76309		AMMECR1L	0.04775	0.4917	0	-5.1384	15.7592
AMPD2	0.2122	0.03421	0.988	0.26855	4.11048		AMOT	0.4823	-0.02621	1	-0.73324	48.4166
AMT	0.003147	0.3582	0	0.91385	0.314051		AMOTL1	0.5959	-0.03874	0.982	0.70046	48.5162
ANAPC1	0.6545	-0.04355	0.943	-0.40734	5.35628		AMOTL2	0.6014	-0.03923	1	-0.44358	48.6688
ANAPC4	0.02322	0.2134	0.38	0.97871	1.78985		AMPD1	0.04861	0.1546	1	4.2115	44.5403
ANAPC5	0.4087	-0.0152	0.926	0.32182	4.82873		AMPD2	0.2526	0.02048	1	0.71308	47.4853
ANGEL2	0.3543	-0.005077	0.787	0.30868	5.054		AMT	0.07198	0.1226	1	1.49863	45.2838
ANGPT2	0.682	-0.04548	0.939	0.27385	5.39719		ANAPC1	0.774	-0.0506	0.983	-0.77837	48.7413
ANGPTL1	0.08105	0.1128	0.995	-0.61934	2.67771		ANAPC4	0.01545	0.2447	0.417	3.1536	45.2292
ANGPTL3	0.8004	-0.05171	0.946	-0.15589	5.51022		ANAPC5	0.5489	-0.03412	0.983	0.71195	48.4259
ANGPTL5	0.8493	-0.05338	0.947	0.091565	5.5419		ANGEL2	0.6348	-0.04204	1	-0.3384	48.7228
ANGPTL7	0.09831	0.09694	1	0.45383	3.34549		ANGPT2	0.5997	-0.03908	0.981	1.0333	48.5236
ANK3	0.7544	-0.04967	0.948	0.19392	5.47113		ANGPTL1	0.1224	0.07892	1	-1.60369	46.2551
ANKAR	0.03038	0.1923	0.826	0.89838	0.551165		ANGPTL3	0.7883	-0.05122	0.984	-0.50756	48.7527
ANKIB1	0.09207	0.1023	1	0.24601	3.22561		ANGPTL5	0.9988	-0.05556	0.985	-0.0020852	48.8349
ANKMY2	0.006568	0.3075	0	0.43445	1.833		ANGPTL7	0.2136	0.03368	1	1.00489	47.2141
ANKRD1	0.9193	-0.05494	0.949	-0.062447	5.57123		ANK3	0.6404	-0.04248	0.984	0.86777	48.5858
ANKRD11	0.5012	-0.02863	0.961	0.29673	5.07915		ANKAR	0.02562	0.2057	0.87	2.74636	43.7809
ANKRD12	0.6848	-0.04567	0.946	0.29572	5.39523		ANKIB1	0.1832	0.04599	1	0.57108	46.9577
ANKRD13B	0.02831	0.4516	0	-15.6896	-17.222		ANKMY2	0.1926	0.04198	0.939	1.17399	47.1143
ANKRD17	0.0298	0.2443	0.237	0.42681	3.73859		ANKRD1	0.996	-0.05555	0.985	0.009459	48.8348
ANKRD27	0.9384	-0.0552	0.951	-0.042425	5.57665		ANKRD11	0.5516	-0.0344	0.989	0.76736	48.4378
ANKRD28	0.2209	0.03103	0.829	0.2317	4.18334		ANKRD12	0.9538	-0.05535	0.985	0.12608	48.831
ANKRD29	0.7572	-0.04981	0.926	0.079834	5.49971		ANKRD13B	0.7459	-0.1246	0	-8.95	10.4829
ANKRD34A	0.2588	0.6872	0	4.6487	-1.78757		ANKRD17	0.03227	0.2366	0.103	1.22553	38.3723
ANKRD34C	0.1123	0.08601	1	-0.55377	3.58603		ANKRD27	0.7302	-0.04841	0.988	-0.54319	48.7019
ANKRD35	0.05609	0.143	1	0.69588	2.29903		ANKRD28	0.175	0.04969	0.971	0.6823	46.771
ANKRD44	0.04078	0.1782	0	0.58652	0.0636581		ANKRD29	0.873	-0.05402	0.987	-0.11865	48.8068
ANKRD45	0.9685	-0.05546	0.949	0.018667	5.58116		ANKRD34A	0.3331	0.5006	0	12.5752	5.93852
ANKRD49	0.1708	0.05167	0.948	-0.53514	3.4407		ANKRD34C	0.1064	0.09047	1	-1.62798	46.0028
ANKRD50	0.09803	0.09717	0.815	0.57206	2.81255		ANKRD35	0.1992	0.03925	1	1.392	47.0983
ANKRD53	0.8599	-0.05368	0.946	0.099957	5.54775		ANKRD44	0.3083	0.005701	0.949	1.7116	43.1885
ANKRD55	0.5605	-0.03532	0.924	0.40245	5.22697		ANKRD45	0.8753	-0.05407	0.985	0.22064	48.8068
ANKRD6	0.2366	0.0256	0.958	0.36094	3.99019		ANKRD49	0.08974	0.1044	0.978	-1.9468	45.5582
ANKRD66	0.302	0.006751	0.939	0.38108	4.37203		ANKRD50	0.1185	0.08159	0.975	1.4115	46.0737
ANKS1A	0.1623	0.05583	0.955	-1.13362	3.35557		ANKRD53	0.6602	-0.04397	0.982	0.75354	48.6157
ANKS3	0.8258	-0.05264	0.946	-0.29009	5.52824		ANKRD55	0.4346	-0.01939	0.976	1.6582	48.1556
ANKS4B	0.5708	-0.03636	0.954	0.38254	5.21848		ANKRD6	0.3679	-0.007801	0.987	0.83276	47.9106
ANKUB1	0.6325	-0.04186	0.941	0.28099	5.32514		ANKRD66	0.2752	0.01385	0.983	1.20062	47.4758
ANKZF1	0.1221	0.07909	1	-0.42072	3.73704		ANKS1A	0.1584	0.05777	0.983	-3.42729	46.564
ANLN	0.8307	-0.0528	0.95	0.13144	5.53097		ANKS3	0.8105	-0.0521	0.984	-0.94285	48.7697
ANO5	0.6433	-0.04271	0.935	0.25841	5.34934		ANKUB1	0.5988	-0.039	0.981	0.9443	48.5226
ANO6	0.01033	0.2748	0.851	0.97365	-1.68326		ANKZF1	0.1651	0.05443	1	-1.10067	46.7799
ANO8	0.07238	0.1221	0.995	-1.41487	2.44852		ANLN	0.9553	-0.05537	0.985	0.10167	48.8313
ANO9	0.1451	0.06497	0.953	0.80752	3.16005		ANO10	0.2167	0.03254	0.99	1.08526	47.1042
ANTXR1	0.4443	-0.03672	0	0.22982	2.23094		ANO5	0.964	-0.05543	0.985	-0.079304	48.8326
ANXA13	0.02114	0.2207	1	-1.48437	0.398649		ANO6	0.02719	0.201	0.961	2.5722	43.3562
ANXA3	0.2357	0.02588	0.876	0.30201	4.13732		ANO8	0.04747	0.1565	1	-4.48625	44.4951
ANXA4	0.361	-0.006427	1	0.10777	5.51295		ANO9	0.2357	0.02589	0.986	1.9568	47.2295
ANXA6	0.8178	-0.05236	0.952	-0.097315	5.52341		ANTXR1	0.3438	0.1459	0	1.0057	11.9362
ANXA9	0.01553	0.2443	0	1.36385	3.58062		ANXA13	0.06138	0.1356	1	-3.5746	44.9844
AP1AR	0.487	-0.02683	0.958	-0.53331	5.03903		ANXA3	0.2962	0.008227	0.976	0.85542	47.6064
AP1G1	0.9049	-0.08199	1	0.043926	3.51614		ANXA4	0.5229	-0.03123	1	0.2195	48.5143
AP1G2	0.04186	0.1667	0.962	1.5124	0.872754		ANXA6	0.9255	-0.05503	0.984	-0.11739	48.8249
AP3B2	0.000115	0.5479	0.336	0.88112	-9.06783		ANXA9	0.2194	0.03155	1	3.2758	47.2581
AP3D1	0.5032	-0.02887	0.948	-0.48655	5.07093		AP1AR	0.9015	-0.05463	0.985	-0.28387	48.8174
AP3M2	0.6026	-0.03933	0.941	0.089278	5.27671		AP1G1	0.03132	0.2754	0	1.31023	32.8592
AP4B1	0.8736	-0.05403	0.947	0.042711	5.55411		AP1G2	0.02734	0.2006	1	4.7433	43.4218
AP4M1	0.09682	0.0982	1	0.20595	3.31755		AP3B2	0.000821	0.4425	0.589	2.34049	38.2133
AP5M1	0.7664	-0.05025	0.95	-0.2678	5.48225		AP3D1	0.5043	-0.02902	0.984	-1.454	48.326
APBB1	0.05715	0.1414	0.748	0.41809	2.0379		AP3M2	0.9022	-0.05465	0.985	0.06653	48.8176
APBB2	0.2751	0.01386	0.913	0.64216	4.27717		AP4B1	0.9741	-0.05549	0.985	0.025703	48.8337
APBB3	0.4494	-0.02162	0.973	0.23079	4.99953		AP4M1	0.2085	0.0356	1	0.45902	47.1742
APC	0.03246	0.187	0.91	1.03788	0.422944		AP5M1	0.9899	-0.05555	0.985	-0.034466	48.8347
APEX1	0.3053	0.008734	1	-0.17953	4.86075		APBB1	0.07639	0.1177	0.968	1.17134	45.3005
APEX2	0.3635	-0.006923	0.948	-0.4137	4.63963		APBB2	0.2467	0.02233	0.975	2.0797	47.3248
APH1A	0.6823	-0.0455	0.895	0.21955	5.49619		APBB3	0.5181	-0.03067	0.999	0.57593	48.4775
API5	0.06597	0.5149	0	0.64452	1.62082		APC	0.04107	0.1682	0.972	2.8551	44.1045
APLF	0.5551	-0.03476	0.931	0.80638	5.20266		APEX1	0.3006	0.01024	1	-0.55225	40.4954
APLP2	0.0002816	0.5024	0	1.43593	-4.77609		APEX2	0.2738	0.01423	0.977	-1.464	47.4822
APOA1	0.07461	0.1935	0.253	1.04884	0.365873		APH1A	0.9175	-0.05491	0.987	-0.15473	48.8237
APOA4	0.3298	0.0001767	0.93	0.90856	4.51623		API5	0.05187	0.5657	0	1.8434	13.182
APOB	0.1872	0.04428	0.975	2.03075	3.68951		APLF	0.6835	-0.04558	0.982	1.70471	48.6478
APOC4	0.007846	0.2948	0	1.6821	2.19698		APLP2	0.0004377	0.4785	0	4.28977	40.8162
APOF	0.0034	0.353	0	1.49202	0.474301		APOA1	0.07406	0.1944	0.777	3.5433	28.1526
APOM	0.1665	0.05376	0.932	0.49447	3.41133		APOA4	0.6539	-0.04351	0.983	1.3081	48.6058
APP	0.01847	0.2892	0	0.35671	1.36694		APOB	0.1448	0.06512	1	6.346	46.5526
APPBP2	0.03017	0.7792	0	0.349955	-6.26598		APOC4	0.3963	-0.01306	0.975	2.6226	48.033
APTX	0.9798	-0.05552	0.948	-0.011885	5.58226		APOF	0.3057	0.005838	0.952	1.86857	47.7807
AQP1	0.0005293	0.4678	0	0.71621	-3.43343		APOM	0.2214	0.03083	0.979	1.3865	47.1365
AQP3	0.001044	0.4473	0	0.47643	-2.60437		APP	0.04745	0.1988	0	0.912	37.9416
AQP4	0.5132	-0.03176	0.904	0.22004	2.14619		APPBP2	0.07485	0.6078	0	1.10968	8.98193
AQP7	0.4731	-0.02497	0.945	0.56384	4.99592		APTX	0.8243	-0.05259	0.983	-0.32168	48.7794
AQP9	0.2048	0.03705	0.906	0.4579	3.81962		AQP1	0.0008528	0.4403	0	2.12865	42.2298
AQR	0.09662	0.09837	0.66	1.02964	3.33584		AQP3	0.002663	0.3867	0	1.35753	41.5846
ARAP1	0.005012	0.3265	1	0.96105	-2.52063		AQP4	0.5374	-0.03471	0.978	0.61712	43.9216
ARAP3	0.7669	-0.05027	0.951	-0.30386	5.48295		AQP7	0.3309	-8.366e-05	0.981	2.35677	47.7583
ARCN1	0.8823	-0.06969	0.938	0.020402	1.58233		AQP9	0.141	0.06731	0.972	1.59138	46.3929
AREG	0.9252	-0.05502	0.95	0.034618	5.57294		AQR	0.3602	-0.00628	0.969	1.9942	47.9271
AREL1	0.0003841	0.4857	0	1.46327	-4.11476		ARAP1	0.009982	0.2773	1	2.59657	41.4041
ARFGAP2	0.2655	0.0166	1	0.80131	5.04996		ARAP3	0.7782	-0.05078	0.986	-0.85926	48.7448
ARFGEF1	0.1096	0.08801	0.764	0.44267	3.1888		ARCN1	0.9114	-0.07045	0.978	-0.043123	36.2336
ARFGEF3	0.2797	0.01259	0.916	0.61321	4.29528		AREG	0.9407	-0.05522	0.985	-0.083941	48.8285
ARFIP1	0.2702	0.01525	0.928	-0.49387	4.2173		AREL1	0.000935	0.4348	0	4.2532	42.4241
ARG1	0.5228	-0.03122	0.951	1.24431	5.11671		ARFGAP2	0.5134	-0.03012	1	1.3772	48.4927
ARHGAP1	0.0203	0.2238	0.487	1.1482	1.03885		ARFGEF1	0.07493	0.1193	0.946	1.43	45.3945
ARHGAP11A	0.1299	0.07404	1	0.69575	3.84642		ARFGEF3	0.3217	0.002007	0.97	1.6513	47.7578
ARHGAP12	0.1094	0.08812	1	0.28419	3.53978		ARFIP1	0.3779	-0.009714	0.979	-1.193	47.9545
ARHGAP18	0.6597	-0.04393	0.949	0.14123	5.36144		ARHGAP1	0.03736	0.1758	0.958	2.5733	43.9959
ARHGAP20	0.2623	0.01754	1	0.25547	5.03082		ARHGAP11A	0.2422	0.02376	1	1.57555	47.4183
ARHGAP22	0.303	0.006502	0.944	0.32685	4.37261		ARHGAP12	0.1604	0.05679	1	0.72739	46.73
ARHGAP25	0.115	0.08405	0.966	1.01934	2.77537		ARHGAP18	0.6213	-0.04094	0.99	0.4652	48.5647
ARHGAP28	0.2173	0.03231	0.935	0.82297	3.85517		ARHGAP20	0.384	-0.01083	1	0.57841	48.1147
ARHGAP29	0.6015	-0.03924	0.95	0.34621	5.27156		ARHGAP22	0.2472	0.02215	0.981	1.11464	47.3085
ARHGAP30	0.4087	-0.01519	0.789	0.69727	5.24669		ARHGAP24	0.1398	0.068	0.975	2.4386	46.3664
ARHGAP32	0.8327	-0.05287	0.941	-0.42496	5.53594		ARHGAP25	0.1398	0.06802	0.99	2.8319	46.3539
ARHGAP33	0.4378	-0.0209	0.965	0.15165	5.49345		ARHGAP28	0.5986	-0.03898	0.984	1.0888	48.5184
ARHGAP35	0.5388	-0.03303	0.956	-0.62483	5.15619		ARHGAP29	0.892	-0.05444	0.985	0.27111	48.8138
ARHGAP39	0.375	-0.01224	0	-0.27397	1.27346		ARHGAP30	0.5197	-0.03086	0.92	1.64426	48.6979
ARHGAP5	0.1729	0.05066	0.936	0.28549	3.47151		ARHGAP32	0.8813	-0.05421	0.982	-0.86626	48.8113
ARHGAP6	0.201	0.03853	0.936	0.32652	3.72438		ARHGAP33	0.629	-0.04396	0.989	0.28047	46.7377
ARHGAP9	0.8054	-0.0519	0.951	-0.18495	5.51417		ARHGAP35	0.4975	-0.02817	0.986	-2.0705	48.3093
ARHGDIG	0.3141	0.003811	0.936	-0.24178	4.43479		ARHGAP39	0.4593	-0.03555	0.652	-0.69334	32.1405
ARHGEF12	0.4405	-0.03088	0.942	-0.86907	1.17067		ARHGAP5	0.2343	0.02636	0.984	0.73901	47.2192
ARHGEF18	0.2977	0.007826	0.732	0.54177	4.98927		ARHGAP6	0.166	0.054	0.983	1.03766	46.6442
ARHGEF19	0.9187	-0.05493	0.951	-0.036971	5.57152		ARHGAP9	0.7532	-0.04961	0.985	-0.7052	48.722
ARHGEF2	0.05507	0.1618	1	0.203282	2.31715		ARHGDIG	0.2366	0.0256	0.971	-0.84938	47.2743
ARHGEF3	0.7679	-0.05032	0.954	0.10476	5.48581		ARHGEF12	0.6568	-0.07062	0.98	-1.6453	31.5775
ARHGEF33	0.16	0.05699	0.956	-1.42184	3.33315		ARHGEF18	0.7935	-0.05143	0.981	0.41231	48.7614
ARHGEF37	0.3011	0.006977	1	-0.30883	5.24478		ARHGEF19	0.8181	-0.05237	0.986	-0.24715	48.7749
ARHGEF39	0.4724	-0.02488	0.94	-0.47979	4.99818		ARHGEF2	0.0559	0.1605	1	0.58004	40.2013
ARHGEF40	0.0233	0.2131	1	0.45572	0.591585		ARHGEF33	0.1474	0.06367	0.983	-4.3908	46.4387
ARHGEF7	0.01761	0.2347	0.948	0.47556	-0.848671		ARHGEF37	0.5328	-0.03236	1	-0.54442	48.5362
ARID2	0.7464	-0.04927	0.942	-0.16644	5.46635		ARHGEF39	0.4849	-0.02655	0.976	-1.3739	48.2939
ARID3C	0.007953	0.2938	0	0.57887	2.22466		ARHGEF40	0.0743	0.12	1	1.06626	45.3432
ARID4A	0.03789	0.1747	1	0.44843	1.54516		ARHGEF7	0.03235	0.1873	0.982	1.27551	43.608
ARID5A	0.06876	0.1263	1	-2.11088	2.6837		ARID2	0.7366	-0.04876	0.982	-0.51779	48.7071
ARID5B	0.06316	0.1333	1	0.96781	2.52395		ARID3C	0.175	0.0497	0.98	1.20458	46.7407
ARL13B	0.3545	-0.005128	0.927	0.50585	4.62793		ARID4A	0.07361	0.1207	1	1.1359	45.3257
ARL14	0.548	-0.03402	0.937	-0.26658	5.17922		ARID5A	0.05357	0.1467	1	-6.4435	44.726
ARL14EP	0.6174	-0.1151	1	0.28949	3.19711		ARID5B	0.07317	0.1212	1	2.7106	45.3146
ARL2	0.1635	0.1511	0	0.39759	4.53324		ARL13B	0.5649	-0.03577	0.983	0.95562	48.4574
ARL4D	0.03929	0.1718	0.478	0.69516	2.37586		ARL14	0.4059	-0.01472	0.977	-1.107	48.0616
ARL6	0.006299	0.6333	0	2.89332	-2.08206		ARL14EP	0.6789	-0.131	1	0.82996	23.1093
ARL6IP4	0.4233	-0.01761	0.916	0.22117	4.89785		ARL2	0.08	0.2848	0	1.31669	21.1693
ARL6IP5	0.01902	0.3276	0.942	0.66149	-2.12771		ARL4D	0.01696	0.2376	0.461	2.3861	45.1712
ARMC12	0.3921	-0.01231	0.904	0.62342	4.82532		ARL6	0.005329	0.6497	0	8.219	16.1126
ARMC6	0.06816	0.127	1	0.40047	2.66732		ARL6IP4	0.3828	-0.01063	0.98	0.70587	47.9717
ARMCX3	0.3394	-0.001454	0.943	0.34066	3.72119		ARL6IP5	0.08979	0.1561	0.979	1.59375	32.5452
ARNTL	0.7334	-0.04858	0.95	-0.1447	5.4506		ARMC12	0.5353	-0.03264	0.962	1.37941	48.478
ARNTL2	0.4194	-0.01698	0.948	0.73782	4.83828		ARMC6	0.1811	0.04692	1	0.86842	46.938
ARPC4	0.6019	-0.3146	0	-0.18161	-0.935512		ARMCX3	0.5488	-0.04329	0.98	0.6785	40.2719
ARRDC5	0.1171	0.08252	0.96	-1.17218	2.79049		ARNTL	0.7063	-0.04703	0.985	-0.48235	48.6727
ARSA	0.7225	-0.04798	0.958	0.24633	5.44724		ARNTL2	0.4244	-0.01778	0.983	2.2325	48.1068
ARSG	0.6776	-0.04519	0.949	-0.12023	5.38553		ARPC4	0.5441	-0.138	0	-1.039	8.40872
ARSH	0.4466	-0.0212	0.943	-0.22915	4.92289		ARRDC5	0.1345	0.07117	0.985	-3.4255	46.2772
ARSI	0.1325	0.07237	1	0.122425	3.88229		ARSA	0.5648	-0.03576	0.988	1.18064	48.4612
ARSJ	0.2957	0.008338	0.928	0.48696	4.35638		ARSG	0.4571	-0.02274	0.985	-0.63455	48.2032
ARSK	0.03015	0.1929	0.907	1.56999	0.286393		ARSH	0.3847	-0.01096	0.968	-0.76447	48.0253
ART3	0.009177	0.2835	0	-1.87599	2.51653		ARSI	0.3	0.007248	1	0.2483	47.7537
ARVCF	0.75	-0.04945	0.944	-0.089092	5.46817		ARSJ	0.505	-0.0291	0.981	0.94151	48.3305
ASAP1	0.2536	0.02314	0.903	0.44372	0.0971656		ARSK	0.04684	0.1576	0.968	4.4876	44.3775
ASAP3	0.8256	-0.05263	0.952	0.08338	5.52869		ART3	0.1392	0.06834	1	-2.811	46.4835
ASB11	0.05006	0.1522	1	0.46377	2.08239		ARVCF	0.5782	-0.03708	0.98	-0.45303	48.4879
ASB14	0.01954	0.2268	0.074	1.23303	3.31891		ASAP1	0.4314	-0.02093	0.965	0.96932	40.8375
ASB3	0.3263	0.0009593	0.938	-0.92384	4.48958		ASAP3	0.8985	-0.05458	0.985	0.14132	48.8165
ASB4	0.7589	-0.04989	0.955	-0.072733	5.47902		ASB11	0.06145	0.1355	1	1.28742	44.9865
ASB5	0.01289	0.2583	0	0.33331	3.20543		ASB14	0.5124	-0.02999	0.971	1.1468	48.3811
ASB6	0.6993	-0.0466	0.955	-0.098843	5.41566		ASB2	0.6002	-0.03912	0.98	-0.89848	48.527
ASB9	0.5358	-0.0327	0.956	0.16663	5.15037		ASB3	0.3449	-0.003125	0.984	-2.7164	47.8162
ASCC1	0.01195	0.3095	0.077	0.50322	3.54281		ASB4	0.5902	-0.03821	0.988	-0.37449	48.5071
ASCC2	0.06521	0.1307	0.901	0.60073	1.78865		ASB5	0.2639	0.01707	0.852	0.46207	48.1407
ASCC3	0.2679	0.01591	0.994	-0.85768	4.70349		ASB6	0.7356	-0.0487	0.986	-0.26327	48.705
ASCL3	0.1849	0.04524	0.926	0.72343	3.60207		ASB9	0.672	-0.0448	0.986	0.34125	48.6307
ASH1L	0.09307	0.1014	1	0.74974	3.2454		ASCC1	0.003584	0.405	0	1.67717	38.2929
ASIC1	0.00753	0.3909	0	0.45555	-1.29506		ASCC2	0.1451	0.06494	0.952	1.44665	46.5508
ASIC5	0.3979	-0.01334	0.959	0.46281	4.77591		ASCC3	0.3961	-0.01303	1	-1.8875	48.1581
ASL	0.02223	0.2168	1	0.29704	0.49874		ASCL3	0.2639	0.01706	0.981	1.9315	47.4129
ASNSD1	0.1554	0.05938	0.784	0.74603	3.73819		ASH1L	0.2046	0.03711	1	1.6672	47.143
ASPA	0.0005152	0.4694	0	1.14443	-3.49059		ASIC1	0.00507	0.4245	0.078	1.44574	31.6511
ASPDH	0.1113	0.08671	0.929	0.60159	2.70795		ASIC5	0.555	-0.03475	0.986	0.99721	48.4375
ASPRV1	0.716	-0.0476	0.953	0.25362	5.4335		ASL	0.06659	0.129	1	0.70778	45.1379
ASTE1	0.8178	-0.05236	0.943	0.07667	5.52436		ASNSD1	0.2771	0.0133	1	1.61305	47.6314
ASTL	0.4407	-0.02032	0.915	0.55807	4.95558		ASPA	0.0009951	0.4311	0	3.36485	42.5555
ASXL2	0.03494	0.1811	0.947	2.03857	0.504626		ASPDH	0.1755	0.04948	0.977	1.58152	46.7536
ASXL3	0.01722	0.2364	0.207	2.03241	2.12593		ASTE1	0.9999	-0.05556	0.985	8.1812e-05	48.8349
ASZ1	0.9846	-0.05553	0.948	0.0053702	5.58255		ASTL	0.506	-0.02923	0.966	1.48011	48.3937
ATAD2B	0.8859	-0.05431	0.953	0.045459	5.56108		ASXL2	0.01856	0.2307	0.976	6.6524	42.5266
ATF1	0.006517	0.5776	0	0.7779	0.92128		ASXL3	0.05432	0.1456	0.651	4.5641	46.4219
ATF2	0.345	-0.003151	0.916	0.76674	4.613		ASZ1	0.9949	-0.05555	0.985	0.0053583	48.8348
ATF3	0.7591	-0.08918	1	-0.097836	-0.0903753		ATAD2B	0.7695	-0.05039	0.991	0.27608	48.7501
ATF5	0.2966	0.5964	0	-49.5057	-1.78757		ATF1	0.0045	0.6131	0	2.40057	22.0844
ATF7	0.9643	-0.0907	0.917	-0.014626	1.87474		ATF2	0.2113	0.03455	0.974	3.0991	47.077
ATF7IP	0.1382	0.06892	0.941	0.57186	3.07702		ATF3	0.7448	-0.08782	0.986	-0.35478	29.5311
ATF7IP2	0.6622	-0.06552	0.562	-0.20428	5.8261		ATF5	0.2848	0.6257	0	-188.011	5.93852
ATG101	0.4171	-0.02469	0.9	0.83194	1.07164		ATF7	0.8678	-0.08804	0.977	0.17854	31.7854
ATG13	0.06702	0.4252	0	2.8575	0.987082		ATF7IP	0.2443	0.02309	0.982	1.36894	47.289
ATG14	0.2999	0.007276	0.926	0.29843	4.38128		ATF7IP2	0.5323	-0.04726	0.978	-1.1718	36.3802
ATG16L1	0.07891	0.115	0.943	0.51806	2.05943		ATG101	0.2096	0.06071	0.965	4.1091	29.8947
ATG2A	0.0116	0.2662	1	2.00267	-0.806227		ATG12	0.7095	-0.06504	0.986	0.49026	39.8214
ATG2B	0.7059	-0.04701	0.951	0.34582	5.42057		ATG13	0.06493	0.4318	0	7.8866	15.0474
ATG4A	0.1355	0.07056	0.958	0.50711	3.04645		ATG14	0.2522	0.02058	0.981	0.94435	47.3415
ATG4B	0.6278	-0.04148	0.944	0.19535	5.31551		ATG16L1	0.1027	0.09334	0.975	1.45999	45.8143
ATG5	0.7679	-0.0998	0	0.088245	8.94453		ATG2A	0.01949	0.227	1	5.4318	42.7508
ATG9A	0.03953	0.1713	0.93	0.51295	0.762805		ATG2B	0.8452	-0.05326	0.985	0.53137	48.7913
ATG9B	0.5642	-0.03997	0.958	0.1293	6.90645		ATG4A	0.1615	0.05621	0.987	1.3974	46.5991
ATL1	0.395	-0.02065	0.942	0.26473	5.195		ATG4B	0.6626	-0.04414	0.982	0.5357	48.6188
ATL2	0.2375	0.02528	0.843	0.75306	4.25488		ATG5	0.6106	-0.07779	0.979	1.0057	33.5586
ATM	0.9537	-0.05535	0.947	0.045398	5.57927		ATG9A	0.03286	0.186	0.982	1.6083	43.6385
ATOH1	0.3204	0.5347	0	0.39686	-1.78757		ATG9B	0.4119	-0.01737	0.897	0.55094	45.6947
ATP10B	0.5095	-0.02965	0.948	0.44285	5.08594		ATL1	0.3836	-0.01636	0.985	0.86774	29.4746
ATP10D	0.0451	0.1607	1	0.45194	1.88207		ATL2	0.3471	-0.003594	0.975	1.9798	47.847
ATP11B	0.1183	0.08174	1	-0.43911	3.67928		ATL3	0.2232	0.0302	0.978	0.77089	47.1521
ATP12A	0.3327	-0.0004788	0.966	-0.47718	4.54236		ATM	0.8367	-0.053	0.984	0.47408	48.7865
ATP13A3	0.2636	0.01715	0.945	1.10923	4.15648		ATOH1	0.3637	0.4153	0	1.23224	5.93852
ATP1B2	0.4133	-0.01597	0.922	0.21008	4.85346		ATP10B	0.5583	-0.0351	0.985	1.1376	48.4435
ATP2B4	0.229	0.02816	0.939	0.36616	3.93636		ATP10D	0.108	0.08916	1	1.07028	46.0314
ATP2C1	0.01374	0.2668	0.529	0.51479	-0.156603		ATP11B	0.2531	0.02031	1	-0.94485	47.4888
ATP4A	0.2195	0.03151	0.935	0.52009	3.87161		ATP13A3	0.4008	-0.01385	0.985	2.5576	48.0286
ATP4B	0.1237	0.07804	0.955	-0.36511	2.87993		ATP1B2	0.4752	-0.02527	0.98	0.57412	48.2574
ATP5MPL	0.5065	-0.02928	0.941	0.47858	5.08208		ATP2B4	0.2422	0.02377	0.98	1.07953	47.2794
ATP6AP1L	0.8227	-0.05253	0.946	0.16895	5.52618		ATP2C1	0.034	0.1934	0.928	1.23017	41.3968
ATP6V0D1	0.1497	0.08764	0.891	-0.56157	-0.672198		ATP4A	0.325	0.001264	0.983	1.3186	47.7292
ATP6V1A	0.3001	0.1231	0	0.42103	5.57267		ATP4B	0.1551	0.05954	0.982	-1.01878	46.5277
ATP6V1B1	0.09425	0.1004	0.574	0.54356	3.62438		ATP5MPL	0.5199	-0.03088	0.982	1.45293	48.3633
ATP6V1B2	0.06223	0.2908	0	0.4052	0.0482329		ATP6AP1L	0.9524	-0.05534	0.984	0.13313	48.831
ATP6V1C1	0.2013	0.03842	0.936	0.50452	3.7279		ATP6V0D1	0.2016	0.05465	0.966	-1.5595	33.9775
ATP6V1G2	0.1546	0.1002	0.947	-2.528	-0.581269		ATP6V1A	0.2121	0.2725	0	1.57943	16.4431
ATP6V1G3	0.9939	-0.05555	0.949	-0.0063998	5.58288		ATP6V1B1	0.2325	0.02697	0.972	1.08326	47.2407
ATP7A	0.02499	0.2076	1	0.8028	0.729826		ATP6V1B2	0.038	0.3644	0	1.19355	18.9286
ATP8A1	0.05901	0.1388	0.939	0.46916	1.51767		ATP6V1C1	0.3272	0.0007541	0.981	1.1578	47.7429
ATP8B1	0.0002005	0.5201	0	1.01476	-5.50132		ATP6V1G2	0.4059	-0.02155	0.981	-4.91196	30.9693
ATP8B4	0.2126	0.03406	0.769	0.58707	4.32365		ATP6V1G3	0.9964	-0.05555	0.985	0.011549	48.8348
ATPAF2	0.8792	-0.05416	0.948	-0.067279	5.55658		ATP7A	0.05776	0.1406	1	2.00602	44.8692
ATR	0.07213	0.1224	1	0.43805	2.77341		ATP8A1	0.0549	0.1447	0.985	1.36808	44.6271
ATRAID	0.1695	0.05229	0.931	0.62143	3.44513		ATP8B1	0.001805	0.3943	0.364	2.92455	41.1157
ATRIP	0.9876	-0.05554	0.948	-0.016818	5.58268		ATP8B4	0.3184	0.002791	0.977	1.39278	47.7126
ATRX	0.4117	-0.0157	0.928	0.23586	4.83605		ATPAF2	0.7431	-0.0491	0.984	-0.44691	48.7122
ATXN1L	0.3666	-0.007539	0.932	0.64736	4.66654		ATR	0.1107	0.08718	1	1.1356	46.0748
ATXN2	0.9827	-0.05553	0.949	-0.011668	5.58241		ATRAID	0.1831	0.04604	0.978	1.85739	46.8229
ATXN7	0.09211	0.1023	1	0.81918	3.22624		ATRIP	0.7874	-0.05118	0.985	0.89549	48.7518
ATXN7L1	0.9015	-0.05463	0.946	0.054728	5.56608		ATRX	0.5201	-0.0309	0.982	0.54915	48.3649
ATXN7L3	0.0001979	0.6731	0	1.17506	-6.30014		ATXN1L	0.5679	-0.03607	0.983	1.2989	48.4634
AUP1	0.04111	0.1681	0.913	0.7538	0.875318		ATXN2	0.8112	-0.05212	0.984	0.38257	48.77
AURKAIP1	0.7796	-0.05084	0.947	0.18445	5.49353		ATXN7	0.1854	0.04503	1	1.89279	46.9777
AVIL	0.4749	-0.02522	0.857	0.3535	5.22083		ATXN7L1	0.872	-0.05399	0.984	0.21164	48.8054
AVPR1A	0.4304	-0.01873	0.962	0.28288	4.88856		ATXN7L3	0.0002873	0.6528	0	3.60003	26.2745
AWAT2	0.012	0.2637	0.142	1.26751	1.81793		AUP1	0.06456	0.1315	0.975	2.06109	44.9552
AXIN1	0.7711	-0.05046	0.945	0.077878	5.48703		AURKAIP1	0.7336	-0.0486	0.985	-0.66859	48.7026
AXIN2	0.7516	-0.04953	0.949	0.10797	5.46846		AVIL	0.3834	-0.01073	0.92	1.2527	48.303
AZGP1	0.1748	0.04978	0.837	-0.99668	3.76561		AVPI1	0.2233	0.03017	0.968	1.8146	47.1932
AZI2	0.2004	0.03878	0.945	0.38309	3.71159		AVPR1A	0.5935	-0.03851	0.993	0.56472	48.5427
AZIN1	0.04169	0.167	0.947	-1.04183	0.847588		AWAT2	0.01069	0.2723	0.319	3.99134	45.0537
AZIN2	0.3876	-0.0115	0.927	-0.68888	4.75396		AXIN1	0.7392	-0.0489	0.984	0.26329	48.7083
B3GALNT1	0.2923	0.009237	0.95	0.28277	4.31626		AXIN2	0.6082	-0.03983	0.985	0.51754	48.5347
B3GALT2	0.9021	-0.05464	0.945	0.043869	5.56675		AZGP1	0.1681	0.05296	0.969	-3.29045	46.7153
B3GALT5	0.754	-0.04965	0.945	0.23206	5.47176		AZI2	0.3212	0.002134	0.984	0.89639	47.711
B3GNT9	0.1214	0.07955	0.853	0.55983	3.07657		AZIN1	0.04788	0.1558	0.977	-3.0453	44.3803
B4GALT2	0.2093	0.03531	0.87	-0.60002	3.96209		AZIN2	0.5536	-0.03461	0.981	-1.4638	48.4378
B4GALT3	0.07722	0.1312	0.406	0.43161	4.29059		B3GALNT1	0.1776	0.04851	0.986	1.07882	46.7598
B4GALT4	0.4944	-0.02778	0.906	0.49718	5.12372		B3GALT2	0.9647	-0.05544	0.984	0.047169	48.8327
B9D2	0.1016	0.1698	0.712	0.31724	-10.9641		B3GALT5	0.9649	-0.05544	0.985	-0.098227	48.8327
BAAT	0.8616	-0.05373	0.954	0.11799	5.55046		B3GNT5	0.772	-0.0505	0.984	-0.80907	48.7391
BABAM1	0.2155	0.04355	0	0.21396	6.62382		B3GNT9	0.1291	0.07453	0.976	1.63527	46.2238
BABAM2	0.04613	0.4981	0	-4.95382	-13.4009		B4GALNT3	0.5286	-0.03189	0.991	-0.68471	48.3954
BACH1	0.1335	0.07176	1	0.1527	3.89562		B4GALT2	0.3611	-0.006442	0.982	-1.3688	47.8847
BACH2	0.1943	0.04125	0.851	1.49045	3.89725		B4GALT3	0.07938	0.1287	0.555	1.38195	43.3154
BAG2	0.05099	0.2624	0	1.14135	-0.0540719		B4GALT4	0.5545	-0.0347	0.976	1.3563	48.452
BAG3	0.008603	0.2882	0	-1.20173	2.3849		B9D2	0.187	0.08386	0.445	0.87024	22.4466
BAG5	0.0899	0.1043	0.489	1.03932	3.89371		BAAT	0.9055	-0.05471	0.981	-0.23768	48.8223
BAG6	0.9063	-0.05472	0.948	0.023444	5.56713		BABAM1	0.7823	-0.06539	0.983	0.1306	41.2058
BAHD1	0.03655	0.1776	0.945	0.79482	0.592986		BABAM2	0.5121	-0.09139	0	-7.0217	9.94519
BAIAP2L1	0.8538	-0.05351	0.951	-0.1092	5.54473		BACH1	0.2589	0.01856	1	0.33725	47.5245
BAK1	0.892	-0.06124	0.961	-0.10702	5.85598		BACH2	0.2769	0.01337	0.962	3.9034	47.567
BANK1	0.5468	-0.0339	0.976	0.40345	5.27046		BAG2	0.02294	0.3606	0.067	4.1181	25.6824
BARHL2	0.1014	0.1889	0	0.34185	2.63123		BAG3	0.4034	-0.01429	0.97	-2.1409	48.0787
BARX2	0.2049	0.03699	0.956	0.80365	3.75252		BAG5	0.05439	0.1455	0.488	3.531	47.3028
BATF	0.01067	0.5255	0	0.70852	2.25207		BAG6	0.9897	-0.05555	0.985	-0.0074025	48.8347
BATF2	0.4347	-0.0194	0.941	-0.41046	4.88922		BAHD1	0.07614	0.118	0.984	2.0093	45.2432
BAZ1A	0.1023	0.09368	1	-0.75561	3.41754		BAIAP2L1	0.9317	-0.05511	0.985	0.15046	48.8265
BAZ1B	0.7765	-0.05071	0.947	-0.16718	5.49113		BAK1	0.8183	-0.05889	0.989	-0.54973	44.2791
BAZ2A	0.2289	0.02819	0.948	0.51966	3.9298		BANK1	0.5018	-0.0287	1	1.22198	48.4652
BAZ2B	0.711	-0.04731	0.941	0.085046	5.42973		BARHL2	0.0931	0.2017	0	0.9696	24.9306
BBOF1	0.00357	0.3497	0	-1.80466	0.575379		BARX2	0.2278	0.02859	0.988	2.2788	47.1769
BBS10	0.4901	-0.02723	0.947	-0.43722	5.03915		BATF	0.01318	0.5015	0	2.12651	25.1041
BBS7	0.02364	0.212	1	1.09271	0.620088		BATF2	0.4179	-0.01672	0.981	-1.2772	48.0894
BBX	0.8565	-0.05359	0.947	0.082662	5.54579		BAZ1A	0.2552	0.01968	1	-1.553	47.5017
BCAN	0.8042	-0.05186	0.942	0.15617	5.51545		BAZ1B	0.453	-0.02214	0.982	-1.314	48.1932
BCAP31	0.0597	0.8263	0	1.12575	-3.76513		BAZ2A	0.2871	0.0106	0.98	1.3519	47.5463
BCAR1	0.01366	0.2819	0	0.48288	3.25646		BAZ2B	0.5994	-0.03905	0.983	0.35174	48.5208
BCAR3	0.4124	-0.01582	0.958	0.85461	4.82343		BBOF1	0.007906	0.2943	0	-5.1198	46.8658
BCAS2	0.04011	0.1701	0.652	-0.85922	1.70722		BBS10	0.5764	-0.03691	0.985	-1.05013	48.4785
BCAT1	0.577	-0.03696	0.958	-0.84067	5.23473		BBS7	0.01779	0.2339	1	3.2902	42.5695
BCDIN3D	0.1925	0.04202	0.837	-0.59834	3.92801		BBX	0.8986	-0.05458	0.985	0.17398	48.8163
BCHE	0.3168	0.003171	0.95	0.71701	4.43833		BCAN	0.7153	-0.04756	0.983	0.67802	48.684
BCKDHA	0.5948	-0.03864	0.934	0.21047	5.27161		BCAP31	0.09035	0.7412	0	2.94676	5.79192
BCL10	0.3353	-0.001043	0.929	0.64156	4.54237		BCAR1	0.2669	0.01867	0.98	0.73594	42.93
BCL2L11	0.5833	-0.2588	0	45.05	4.09406		BCAR3	0.3876	-0.0115	0.99	2.6312	47.9913
BCL2L13	0.7714	-0.05048	0.956	0.14968	5.49072		BCAS2	0.1105	0.08735	0.95	-2.38332	46.0824
BCL2L14	0.2545	0.01987	0.957	0.66827	4.10641		BCAT1	0.5445	-0.03365	0.986	-2.7689	48.4162
BCL6	0.9705	-0.05547	0.949	-0.011667	5.58139		BCDIN3D	0.2905	0.009688	0.905	-1.45028	47.9893
BCL7A	0.7481	-0.04936	0.946	0.21583	5.46547		BCHE	0.4549	-0.02242	0.982	1.582	48.1993
BCL7B	0.5092	-0.02961	0.922	0.2652	5.12059		BCKDHA	0.728	-0.04829	0.982	0.41794	48.6983
BCL9	0.03831	0.1738	1	0.34892	1.56657		BCL10	0.4391	-0.02008	0.981	1.6124	48.154
BCLAF1	0.3327	-0.0004749	0.891	0.55151	4.6274		BCL2L11	0.6208	-0.3705	0	95.736	9.36225
BCO2	0.9798	-0.05552	0.948	0.010958	5.58222		BCL2L13	0.7571	-0.0498	0.987	0.47986	48.7275
BCORL1	0.0004276	0.4798	0.211	-3.06567	-5.57451		BCL2L14	0.4364	-0.01966	0.986	1.38142	48.1436
BDNF	0.5713	-0.03846	0.971	-0.16389	5.87087		BCL6	0.9865	-0.05554	0.985	-0.015767	48.8345
BECN1	0.3688	0.4006	0	0.52417	-5.19811		BCL7A	0.6212	-0.04094	0.982	1.0197	48.5575
BEND3	0.09796	0.09723	0.939	-1.09599	2.46169		BCL7B	0.6774	-0.04517	0.982	0.53745	48.6387
BEND4	0.8767	-0.0541	0.944	0.047871	5.55686		BCL9	0.1043	0.09211	1	0.81041	45.9666
BEND6	0.03978	0.1908	0	0.25752	4.58765		BCLAF1	0.6719	-0.0448	0.982	0.74891	48.6325
BEND7	0.9152	-0.05487	0.947	-0.11966	5.5701		BCO2	0.9288	-0.05507	0.985	0.11783	48.8257
BEST1	0.3734	-0.008853	0.901	-1.10937	4.76608		BCORL1	0.004547	0.3332	0.387	-7.9758	42.9089
BEST3	0.1902	0.043	1	0.57996	4.50576		BDNF	0.7257	-0.05096	0.991	-0.30347	47.096
BET1	0.1835	0.5001	0	0.22747	-6.80176		BECN1	0.6069	-0.3297	0	0.52767	-0.557482
BFAR	0.3367	-0.001355	0.92	-0.67243	4.5684		BEND3	0.1859	0.04482	0.98	-2.61164	46.8417
BFSP2	0.01177	0.2651	0	0.48936	3.02232		BEND4	0.8554	-0.05356	0.986	-0.17136	48.7975
BHLHB9	0.05585	0.1433	0.854	0.65714	1.63577		BEND6	0.429	-0.02051	0.961	0.44607	45.0607
BHLHE40	0.6093	-0.03993	0.949	-0.12916	5.2846		BEND7	0.6662	-0.04439	0.983	-1.492	48.6227
BICRAL	0.007682	0.2963	0	-1.66358	2.15374		BEST1	0.561	-0.03537	0.977	-2.196	48.463
BIN1	0.2895	0.01165	0.82	0.52671	5.04807		BEST3	0.274	0.01416	1	1.41192	47.614
BIN2	0.07024	0.1246	0.89	0.53789	1.95967		BET1	0.4199	0.004825	0	0.32247	1.47854
BIN3	0.5632	-0.0356	0.938	0.60014	5.2077		BFAR	0.311	0.004543	0.979	-2.2243	47.6715
BIRC2	0.02114	0.2207	0	0.86888	4.19632		BFSP2	0.2657	0.01655	0.972	1.2329	47.4516
BLM	0.1256	0.07677	0.962	-1.14461	2.91994		BHLHB9	0.06746	0.1279	0.968	1.91267	45.0708
BLMH	0.1296	0.1036	0.949	0.66505	1.50351		BHLHE40	0.5741	-0.03668	0.985	-0.44082	48.4741
BLNK	0.2039	0.03739	0.962	-0.68789	3.75592		BIN1	0.3675	-0.00829	0.927	1.4386	43.7944
BLOC1S1	0.2588	0.6872	0	-1.80037	-1.78757		BIN2	0.1254	0.07689	0.977	1.38022	46.1688
BLOC1S2	0.1809	0.04704	0.961	-1.2789	3.55092		BIN3	0.6584	-0.04383	0.983	1.4426	48.6121
BLVRB	0.2655	0.06757	0	-0.50941	3.88913		BIRC2	0.7311	-0.04846	0.982	0.45809	48.7019
BLZF1	0.5645	-0.03573	0.955	0.16308	5.20768		BLM	0.1067	0.09024	0.988	-3.5758	45.8663
BMF	0.544	-0.03359	0.954	0.38804	5.16453		BLMH	0.103	0.1291	0.979	2.238	34.838
BMP15	0.7317	-0.04849	0.943	0.17912	5.45088		BLNK	0.2422	0.02374	0.987	-1.92065	47.2754
BMP2K	0.2884	0.01024	0.928	-0.75844	4.31753		BLOC1S1	0.3331	0.5006	0	-4.8702	5.93852
BMP4	0.2306	0.02761	0.94	0.38338	3.94647		BLOC1S2	0.384	-0.01085	0.987	-2.5295	47.9711
BMP5	0.1212	0.07969	0.756	0.46215	3.39942		BLVRB	0.2112	0.1204	0	-1.5674	19.7784
BMPR1A	0.1651	0.05442	0.967	-0.47762	3.41886		BLZF1	0.7766	-0.05071	0.988	0.24485	48.7466
BMPR1B	0.0298	0.2612	0	0.43553	4.53429		BMF	0.611	-0.04007	0.986	1.011	48.5395
BMS1	0.1667	0.05367	0.601	0.54389	4.53051		BMP15	0.8782	-0.05414	0.984	0.24178	48.8081
BMT2	0.7415	-0.0676	0	0.098321	7.12196		BMP2K	0.2154	0.03303	0.98	-2.61	47.0879
BMX	0.2874	0.0105	0.863	0.34755	4.49208		BMP4	0.25	0.02128	0.98	1.12527	47.3304
BNC2	0.4935	-0.02766	0.927	0.26717	5.0714		BMP5	0.2319	0.02718	0.935	1.26364	47.4474
BNIP1	0.1094	0.1327	0	0.52984	5.92871		BMPR1A	0.2024	0.03799	0.989	-1.30062	46.9845
BNIP2	0.7333	-0.07247	0	-0.11509	6.19379		BMPR1B	0.008087	0.3846	0	1.54228	35.0606
BNIPL	0.5714	-0.03642	0.945	0.11017	5.21789		BMS1	0.5958	-0.03873	0.973	0.52663	48.5419
BOLL	0.9139	-0.05485	0.948	0.027477	5.5696		BMT2	0.7671	-0.0694	0.984	0.32144	39.4131
BORA	0.05834	0.1398	0.715	0.92999	2.19589		BMX	0.4165	-0.01649	0.961	0.79687	48.168
BPTF	0.003085	0.3595	0	-1.45648	0.272183		BNC2	0.3868	-0.01136	0.972	1.0309	48.0117
BRAF	0.0941	0.1506	0.921	0.31477	2.96945		BNIP1	0.3225	0.004942	0.981	0.82362	35.6695
BRAP	0.0009806	0.432	0	1.99133	-2.12852		BNIP2	0.9011	-0.08188	0.983	-0.21274	36.6446
BRCA1	0.5905	-0.03824	0.962	-0.22255	5.27014		BNIPL	0.7468	-0.04929	0.984	0.18742	48.7158
BRCA2	0.01489	0.2475	1	-2.92084	-0.302759		BOLL	0.8183	-0.05238	0.984	0.17598	48.7747
BRCC3	0.06702	0.4252	0	-3.98011	0.987082		BORA	0.1476	0.06358	0.973	2.627	46.4696
BRD8	0.0454	0.1601	0.779	0.58013	1.49059		BPHL	0.1299	0.074	0.984	-2.5774	46.2162
BRF1	0.1112	0.08679	1	0.31437	3.56897		BPTF	0.00797	0.2937	0	-4.07965	46.8821
BRF2	0.674	-0.04494	0.958	-0.28736	5.38824		BRAF	0.0492	0.2256	0.794	1.0867	34.127
BRINP2	0.0141	0.2516	0.937	0.80187	-1.28694		BRAP	0.03567	0.1795	0.898	5.6044	44.2654
BRIP1	0.3272	0.0007545	1	0.79847	5.36972		BRCA1	0.6324	-0.04185	0.988	-0.59635	48.5776
BRIX1	0.9547	-0.05536	0.947	-0.044359	5.57954		BRCA2	0.01516	0.2461	1	-8.4356	42.2481
BRPF1	0.01284	0.2587	0.941	0.66449	-1.4801		BRCC3	0.06493	0.4318	0	-10.985	15.0474
BRPF3	0.1669	0.05353	1	0.46954	4.28442		BRD8	0.05084	0.151	0.943	1.79928	44.6754
BSCL2	0.2719	0.01475	0.964	1.05192	4.22659		BRF1	0.1914	0.04248	1	0.75517	47.0311
BSDC1	0.4163	-0.01646	0.913	0.25094	4.88408		BRF2	0.5982	-0.03894	0.987	-1.0823	48.5195
BTBD10	0.5848	-0.08121	0	0.16779	4.10376		BRINP2	0.04828	0.1551	0.976	1.96446	44.4001
BTBD7	0.4307	-0.01878	0.932	0.35836	4.88968		BRIP1	0.3814	-0.01037	1	2.0705	48.1055
BTBD9	0.5495	-0.05437	0.927	0.19438	4.39988		BRIX1	0.6927	-0.04618	0.988	0.94722	48.66
BTD	0.01231	0.2618	0	-1.2351	3.11246		BRPF1	0.04326	0.164	0.978	1.65041	44.1814
BTG4	0.005313	0.3224	0.292	0.75866	-0.748078		BRPF3	0.2648	0.01681	1	1.10702	47.5601
BTRC	0.7775	-0.05075	0.952	-0.23102	5.49296		BSCL2	0.288	0.01036	0.988	3.0818	47.5483
BUB1	0.05574	0.1435	1	-0.94836	2.28713		BSDC1	0.4181	-0.01676	0.975	0.73926	48.1064
BUD13	0.7288	-0.04833	0.946	-0.3115	5.44619		BSX	0.3019	0.01955	1	0.76126	26.254
BUD23	0.2666	0.01628	0.966	-0.11657	4.20456		BTBD10	0.5144	-0.06316	0	0.58158	25.3453
BVES	0.3523	-0.004672	0.937	0.87416	4.6031		BTBD7	0.7676	-0.05031	0.983	0.40953	48.7358
BYSL	0.02148	0.2442	0	0.32327	4.62095		BTBD9	0.4001	-0.01986	0.973	0.79355	30.7681
BZW2	0.8255	-0.1564	0.228	0.030945	-8.17383		BTD	0.5507	-0.03431	1	1.1139	48.5739
C1QTNF2	0.7447	-0.04918	0.937	-0.33598	5.46928		BTG4	0.0012	0.4197	0.209	2.53745	41.2146
C1QTNF3	0.9139	-0.05807	0.946	0.029895	5.59844		BUB1	0.09537	0.09944	1	-2.42249	45.8043
C1QTNF7	0.1472	0.06379	0.902	0.81641	3.26806		BUD13	0.6834	-0.04558	0.984	-1.0972	48.6451
C1QTNF9	0.4126	-0.01585	0.884	0.24135	4.95301		BUD23	0.3673	-0.007673	0.988	-0.28105	47.9113
C1S	0.1173	0.08243	0.946	1.45641	2.78152		BVES	0.3366	-0.001327	0.982	2.7893	47.7819
C2	0.5462	-0.03383	0.884	0.59665	5.30198		BYSL	0.306	0.006911	0.97	0.77794	44.5899
C2CD3	0.1972	0.04009	0.946	-0.76976	3.68376		BZW2	0.6098	-0.1129	0	-0.2502	12.3936
C2CD5	0.06008	0.1374	0.944	0.33963	1.5476		C1D	0.01006	0.4881	0	-3.78703	27.0158
C3AR1	0.931	-0.0551	0.948	0.058741	5.57438		C1QTNF2	0.4831	-0.02632	0.978	-2.1919	48.2858
C5	0.2116	0.03445	0.958	0.96481	3.80891		C1QTNF3	0.9585	-0.05865	0.984	-0.042626	46.2935
C5AR1	0.1161	0.08328	0.952	0.58261	2.76368		C1QTNF7	0.3506	-0.004312	0.979	1.6675	47.8486
C6	0.8167	-0.05232	0.942	0.22834	5.52464		C1QTNF9	0.6739	-0.04493	0.975	0.40402	48.6557
C8A	0.8959	-0.05452	0.946	-0.066971	5.56395		C1S	0.1776	0.04852	0.979	3.80118	46.7686
C9	0.5076	-0.02942	0.946	0.33733	5.08218		C2	0.6575	-0.04377	1	-1.0696	48.7561
CA10	9.043e-05	0.9235	0	1.36153	-14.0156		C2CD3	0.1748	0.04978	0.981	-2.47387	46.7361
CA12	0.3198	0.002451	0.905	1.2611	4.52839		C2CD5	0.08532	0.1086	0.979	0.92933	45.4619
CA13	0.04142	0.1675	0.124	1.0248	4.40715		C3AR1	0.9402	-0.05522	0.985	-0.15488	48.8284
CA1H5orf15	0.2094	0.03528	0.958	0.30495	3.79138		C5	0.2147	0.03327	0.995	2.9122	47.1242
CA1H5orf22	0.9105	-0.05479	0.942	0.066657	5.57122		C6	0.7944	-0.05147	0.982	0.78934	48.7591
CA1H5orf24	0.7227	-0.07792	0	0.075661	2.0907		C8A	0.482	-0.02617	0.97	-1.0441	48.3113
CA1H5orf30	0.5395	-0.06306	0	0.25438	1.87142		C9	0.5562	-0.03488	0.985	0.91123	48.4393
CA1H5orf46	0.01714	0.2368	0	0.89798	3.77775		CA10	0.00316	0.7549	0	3.68174	12.5583
CA1H5orf63	0.07341	0.6125	0	-36.7238	-5.79852		CA12	0.3149	0.003605	0.975	3.9305	47.7013
CA2	0.8768	-0.05411	0.95	-0.089755	5.55569		CA13	0.8175	-0.05235	0.982	0.39553	48.776
CA2H19orf38	0.001246	0.4174	0	1.17281	-1.62386		CA1H5orf15	0.2567	0.01923	0.988	0.82015	47.3683
CA2H19orf44	0.1172	0.0825	0.968	-0.79894	2.82132		CA1H5orf22	0.9408	-0.05522	0.984	0.1322	48.829
CA2H3orf18	0.06326	0.1589	0.886	0.33778	0.795424		CA1H5orf24	0.8696	-0.08811	0.97	0.18554	32.6584
CA2H3orf20	0.7014	-0.04673	0.958	0.21581	5.42198		CA1H5orf30	0.2308	0.06121	0	1.4327	24.4839
CA2H3orf62	0.004695	0.331	0.935	-1.99095	-3.52825		CA1H5orf46	0.4758	-0.02533	0.975	1.5486	48.2742
CA2H3orf84	0.4266	-0.01813	0.945	-0.48031	4.86203		CA1H5orf63	0.04211	0.7267	0	-154.57	6.25809
CA2H7orf31	0.2843	0.01134	0.868	0.65917	4.4587		CA2	0.8624	-0.05375	0.985	-0.30422	48.8007
CA2H7orf57	0.1883	0.04379	0.881	0.29363	3.75009		CA2H19orf38	0.03677	0.1771	0.874	3.00272	44.4647
CA3	0.009258	0.2828	0.709	0.37003	-1.41956		CA2H19orf44	0.09061	0.1037	0.99	-2.54976	45.5739
CA3H20orf85	0.966	-0.05545	0.949	-0.049837	5.58087		CA2H3orf18	0.08203	0.1339	0.969	0.92684	39.1131
CA3H2orf40	0.5692	-0.0362	0.949	-0.25462	5.21285		CA2H3orf20	0.5482	-0.03404	0.988	1.00082	48.426
CA3H2orf42	0.2944	0.01228	0.919	0.42464	2.8951		CA2H3orf62	0.01283	0.2587	0.974	-5.4476	41.7925
CA3H2orf49	0.8208	-0.05247	0.953	-0.21243	5.5258		CA2H3orf84	0.5637	-0.03565	0.984	-1.08177	48.4544
CA3H2orf50	0.6871	-0.04582	0.951	-0.11874	5.39813		CA2H7orf31	0.496	-0.02797	0.964	1.3049	48.3811
CA3H2orf70	0.03195	0.1883	1	0.54509	1.21287		CA2H7orf57	0.2424	0.02368	0.948	0.75658	47.4419
CA3H2orf71	0.02195	0.2178	1	0.57326	0.472885		CA3	0.01674	0.2386	0.957	0.96601	42.4137
CA3H2orf73	0.2837	0.01151	0.964	-0.65845	4.29231		CA3H20orf85	0.7039	-0.04688	0.986	-1.3442	48.6701
CA3H2orf78	0.9699	-0.05547	0.948	-0.03244	5.58138		CA3H2orf40	0.7532	-0.04961	0.985	-0.43553	48.722
CA3H2orf81	0.7142	-0.0475	0.948	0.30616	5.42978		CA3H2orf42	0.3623	-0.007596	0.973	1.1781	38.7174
CA7	0.213	0.03609	0.949	0.40383	4.43916		CA3H2orf49	0.8567	-0.05359	0.983	0.51573	48.7981
CA8	0.02799	0.5107	0.98	1.22811	-1.4875		CA3H2orf50	0.9401	-0.05521	0.985	-0.065562	48.8284
CA9	0.04623	0.1587	0.925	1.24163	1.0739		CA3H2orf70	0.1488	0.0629	1	1.09973	46.6
CAAP1	0.4051	-0.01459	0.946	0.31438	4.79166		CA3H2orf71	0.07444	0.1198	1	1.32923	45.3466
CAB39L	0.2096	0.04297	0.634	0.27378	7.03788		CA3H2orf73	0.2689	0.01561	0.988	-2.02521	47.4414
CABCOCO1	0.01226	0.2621	0.943	-1.21649	-1.57468		CA3H2orf78	0.9319	-0.05512	0.985	0.2198	48.8265
CABIN1	0.06888	0.1262	1	0.38898	2.68699		CA3H2orf81	0.9955	-0.05555	0.985	-0.013929	48.8348
CABP4	0.06022	0.1372	1	0.47808	2.43407		CA7	0.2073	0.03841	0.98	1.22351	45.4225
CABS1	0.1163	0.08308	0.763	-0.74316	3.30199		CA8	0.01085	0.6362	0	3.53077	19.3132
CACNA1D	0.8338	-0.05291	0.955	-0.1803	5.53569		CA9	0.08904	0.1051	0.993	3.394	45.5653
CACNA1F	0.04018	0.17	1	0.23002	1.659		CAAP1	0.3821	-0.01049	0.984	0.99506	47.9624
CACNA1S	0.1414	0.06705	0.99	0.77238	3.4734		CAB39L	0.2846	0.01425	0.98	0.79567	42.9946
CACNA2D1	0.78	-0.07023	0.945	0.055493	3.96387		CABCOCO1	0.01236	0.2615	0.973	-3.68436	41.7221
CACNA2D2	0.1186	0.08153	0.807	0.19506	3.18408		CABIN1	0.1713	0.05143	1	0.86387	46.8432
CACNA2D4	0.04633	0.1585	0.955	0.89146	1.05349		CABP4	0.1315	0.073	1	1.13025	46.3831
CACNB1	0.1453	0.2046	1	0.152017	2.72646		CABS1	0.1169	0.08268	0.905	-2.22599	46.4572
CACNB3	0.2103	0.2759	0	0.3858	3.02344		CACNA1D	0.5384	-0.03298	0.989	-1.5441	48.4085
CACNB4	0.1727	0.2591	0	0.31623	2.61929		CACNA1F	0.1192	0.08107	1	0.51823	46.2083
CACNG3	0.004481	0.9866	1	0.0880191	-16.139		CACNA1S	0.1508	0.06179	1	2.1501	46.6236
CADM3	0.06096	0.1625	0.901	0.30207	-1.60563		CACNA2D1	0.9094	-0.07581	0.981	0.072128	37.8733
CALB1	0.6718	-0.07944	0.831	-0.2634	1.15269		CACNA2D2	0.1186	0.08153	0.973	0.51053	46.081
CALCOCO2	0.005808	0.3162	0	-1.62136	1.58059		CACNA2D4	0.05037	0.1517	0.986	2.6372	44.4631
CALD1	0.7624	-0.05006	0.94	0.12498	5.48349		CACNB1	0.1009	0.2822	1	0.52037	20.0763
CALHM2	0.0001171	0.547	0	1.05683	-6.65435		CACNB3	0.1505	0.4021	0	1.31315	13.3732
CAMK1	0.1077	0.1469	0.904	0.26906	1.97576		CACNB4	0.096	0.4254	0	1.12442	14.6211
CAMK4	0.3622	-0.006678	0.944	0.47605	4.63606		CACNG3	0.06647	0.8072	1	0.190205	1.20115
CAMKK1	0.1848	0.04529	0.962	-0.30315	3.59122		CADM3	0.1166	0.09979	0.973	0.83071	37.3199
CAMSAP2	0.05074	0.1511	1	0.86225	2.10812		CALB1	0.6376	-0.07464	0.965	-1.0572	28.6033
CAND2	0.08177	0.1121	0.968	0.88045	2.16275		CALCOCO2	0.11	0.08772	0.799	-4.2221	46.9434
CANX	0.3388	-0.001813	0.953	-0.23242	4.53945		CALCR	0.6666	-0.04442	0.984	-0.70903	48.6229
CAP2	0.2911	0.009548	0.953	-0.52115	4.31138		CALCRL	0.05701	0.1416	0.933	1.08237	44.9585
CAPN10	0.1312	0.07319	1	0.37781	3.86469		CALD1	0.9713	-0.05548	0.984	0.044377	48.8334
CAPN11	0.1486	0.06299	0.943	-1.06815	3.20225		CALHM2	0.003442	0.3522	1	2.88653	39.2163
CAPN3	0.7094	-0.04722	0.957	0.15144	5.42981		CAMK1	0.2346	0.04623	0.962	0.62227	31.5042
CAPN5	0.685	-0.04568	0.955	0.21297	5.3986		CAMK4	0.6064	-0.03967	0.984	0.81381	48.5319
CAPN7	0.06387	0.1324	0.235	0.26105	4.51739		CAMKK1	0.1969	0.0402	0.988	-0.87087	46.9358
CAPNS2	0.008381	0.29	0.184	0.73086	0.813235		CAMSAP2	0.1195	0.08091	1	2.0282	46.2118
CAPRIN2	0.0463	0.1585	1	0.33049	1.93242		CAND2	0.24	0.02446	0.99	1.821	47.2708
CAPS	0.06142	0.1356	0.837	0.48089	1.87286		CANX	0.2674	0.01605	0.984	-0.80333	47.4299
CAPS2	0.3861	-0.01122	0.913	-0.47716	4.78061		CAP2	0.2216	0.03076	0.983	-1.7795	47.1292
CAPSL	0.8977	-0.08178	0.929	-0.19028	4.68199		CAPN10	0.2037	0.03746	1	0.92958	47.1356
CAPZA3	0.3407	-0.002225	0.944	0.52752	4.54764		CAPN11	0.06597	0.1297	0.978	-4.0372	44.9847
CARD14	0.8201	-0.05244	0.946	0.14137	5.5244		CAPN3	0.6737	-0.04492	0.987	0.51369	48.6339
CARD6	0.03723	0.1761	0.999	1.1493	1.40124		CAPN5	0.8473	-0.05332	0.986	0.30862	48.7933
CARF	0.4208	-0.0172	0.944	-0.47449	4.84411		CAPN7	0.5119	-0.02994	0.977	0.39679	48.3567
CARHSP1	0.3462	-0.003402	0.943	0.23215	4.57178		CAPNS2	0.02869	0.1968	0.448	2.00518	46.2848
CARMIL3	0.08985	0.1044	1	0.42857	3.18066		CAPRIN2	0.09652	0.09846	1	0.81138	45.8263
CARNS1	0.679	-0.04528	0.951	0.13198	5.38765		CAPS	0.0658	0.1299	0.964	1.34545	45.0455
CASC3	0.3712	-0.008429	0.955	0.79636	4.67305		CAPS2	0.283	0.01169	0.938	-1.70325	47.7464
CASC4	0.8603	-0.05369	0.934	0.13287	5.56037		CAPSL	0.8776	-0.0811	0.977	-0.68682	33.8161
CASKIN2	0.04157	0.1672	1	0.22061	1.72511		CAPZA3	0.4705	-0.02461	0.982	1.227	48.2423
CASP10	0.2671	0.01612	0.93	-0.68578	4.19469		CARD14	0.8062	-0.05193	0.984	0.46781	48.7663
CASP2	0.4779	-0.02562	0.952	-0.32249	5.00872		CARD6	0.03553	0.1798	1	3.35725	43.9349
CASP3	0.01247	0.2608	0	1.21348	3.13846		CARF	0.3534	-0.004886	0.981	-1.625	47.8544
CASP7	0.5999	-0.03909	0.966	-0.21142	5.30204		CARHSP1	0.5275	-0.03177	0.982	0.46017	48.3805
CASP8	0.9021	-0.05464	0.946	0.055945	5.56608		CARMIL3	0.2237	0.03003	1	0.90758	47.2894
CASP8AP2	0.2169	0.03246	1	0.37418	4.72489		CARNS1	0.9946	-0.05555	0.985	0.0065911	48.8348
CASQ1	0.01254	0.2739	0.349	0.50275	-4.05115		CASC3	0.3626	-0.006758	0.986	2.42051	47.8888
CASR	0.001668	0.3993	0	1.11977	-1.01111		CASC4	0.9814	-0.05552	0.984	0.048347	48.8346
CASS4	0.893	-0.05446	0.954	-0.075822	5.56471		CASKIN2	0.1001	0.09543	1	0.52572	45.8932
CASTOR1	0.3482	-0.003805	0.947	0.96675	4.57768		CASP10	0.3605	-0.006338	0.981	-1.79646	47.8846
CATIP	0.2253	0.02947	0.865	0.745	4.09654		CASP3	0.3582	-0.005867	0.975	1.5281	47.8939
CATSPER1	0.1909	0.04269	0.948	-0.50297	3.62905		CASP7	0.8419	-0.05316	0.987	-0.23968	48.7915
CATSPER3	0.626	-0.04133	0.939	-0.26593	5.31763		CASP8	0.9651	-0.05544	0.984	0.062225	48.8327
CATSPER4	0.6646	-0.04428	0.937	-0.32282	5.37568		CASP8AP2	0.464	-0.02372	1	0.65138	48.3681
CATSPERB	0.4372	-0.01979	0.915	-0.55669	4.94503		CASQ1	0.04317	0.1733	0.916	1.27251	39.7606
CATSPERG	0.0007251	0.4498	0	-1.37058	-2.76632		CASR	0.001938	0.3898	0	3.38342	43.9564
CAV1	0.7495	-0.2145	0	-0.18468	8.12384		CASS4	0.5918	-0.03836	0.994	-0.87162	48.5423
CAV3	0.5217	-0.05883	0.895	-2.38374	1.51836		CASTOR1	0.3934	-0.01254	0.984	2.6993	48.0029
CB1H4orf17	0.169	0.05252	0.95	0.64219	3.42289		CAT	0.6857	-0.04573	0.977	0.75807	48.6606
CB1H4orf22	0.8914	-0.05443	0.952	0.032828	5.56279		CATIP	0.357	-0.005635	0.975	1.8567	47.8878
CB1H4orf33	0.4626	-0.02477	0.932	-0.32521	5.24688		CATSPER1	0.2551	0.01971	0.981	-1.34018	47.3586
CB1H8orf58	0.09766	0.09749	0.84	0.86736	2.7237		CATSPER3	0.4755	-0.0253	0.98	-1.2012	48.2598
CB2H6orf136	0.2063	0.03647	0.961	-0.85156	3.77222		CATSPER4	0.9073	-0.05474	0.984	-0.25674	48.8196
CB2H6orf163	0.1071	0.08992	0.95	-0.46559	2.61738		CATSPERB	0.4055	-0.01465	0.977	-1.8517	48.0595
CB2H6orf47	0.006671	0.3064	0.848	2.1833	-2.56827		CATSPERG	0.0001856	0.5241	0	-4.48227	38.9866
CB2H6orf58	0.3062	0.005719	0.927	0.40116	4.41145		CAV1	0.6321	-0.1715	0	-0.84955	21.4687
CB2H6orf62	0.7859	-0.13	0	-0.23331	7.10738		CAV3	0.4773	-0.04714	0.971	-8.8781	26.4145
CB3H14orf39	0.4813	-0.02608	0.939	0.48366	5.02215		CB1H4orf17	0.2094	0.03526	0.983	1.73402	47.037
CB3H14orf93	0.8281	-0.05272	0.945	0.082717	5.52976		CB1H4orf22	0.8708	-0.05396	0.983	-0.11773	48.8053
CB3H15orf39	0.8268	-0.05267	0.952	-0.12323	5.52944		CB1H4orf33	0.2411	0.02573	0.964	-1.52936	44.3485
CB3H15orf48	0.9544	-0.05536	0.948	0.031501	5.57923		CB1H8orf58	0.05322	0.1472	0.896	3.0714	45.0503
CB3H15orf62	0.003632	0.3486	0	2.59309	0.611432		CB2H6orf136	0.3412	-0.002341	0.987	-1.9401	47.8015
CB4H12orf60	0.01006	0.2768	0	-1.39972	2.70234		CB2H6orf163	0.1574	0.05832	0.982	-1.21669	46.5542
CB4H12orf66	0.07344	0.1209	1	0.2034	2.80715		CB2H6orf47	0.01891	0.2293	0.973	6.09308	42.5752
CBLB	0.01177	0.2651	0	1.01286	3.02102		CB2H6orf58	0.3257	0.001105	0.981	1.20733	47.7349
CBLN3	0.7828	-0.05099	0.935	0.079984	5.50713		CB2H6orf62	0.7546	-0.1259	0.405	-0.89239	25.4581
CBS	0.1263	0.07635	1	0.48151	3.79633		CB3H14orf39	0.333	-0.0005434	0.987	1.9741	47.7665
CC1H1orf109	0.5029	-0.02884	0.946	0.46833	5.0709		CB3H14orf93	0.8414	-0.05314	0.984	0.23973	48.7893
CC1H1orf146	0.3705	-0.008302	0.96	0.36857	4.6799		CB3H15orf39	0.7018	-0.04676	0.986	-0.64278	48.6678
CC1H1orf185	0.4769	-0.02549	0.93	-0.54997	5.02418		CB3H15orf48	0.9794	-0.05552	0.985	0.043689	48.8341
CC1H1orf210	0.982	-0.05552	0.948	-0.016676	5.58237		CB3H15orf62	0.01391	0.2526	0.819	7.9562	42.8476
CC1H1orf216	0.1663	0.05384	0.947	1.12172	3.39497		CB4H12orf60	0.003623	0.3487	0	-4.7143	45.2597
CC1H1orf228	0.2382	0.02507	0.966	0.31686	4.02523		CB4H12orf66	0.1788	0.04799	1	0.45099	46.9157
CC1H1orf54	0.01436	0.2502	0	0.39595	3.42348		CBLB	0.2999	0.007277	0.977	1.1974	47.6232
CC1H2orf88	0.5417	-0.03964	1	-0.24586	7.07116		CBLN3	0.8613	-0.05372	0.98	0.15174	48.8064
CC2D1B	0.02445	0.2094	1	0.59159	0.686519		CBS	0.1919	0.04225	1	1.20016	47.0359
CC2D2A	0.007774	0.2955	0	1.45591	2.17827		CC1H1orf109	0.2552	0.01967	0.98	2.4062	47.363
CC2H21orf140	0.2458	0.02261	0.965	-0.6404	4.06989		CC1H1orf146	0.4075	-0.01499	0.987	1.04408	48.053
CC2H21orf2	0.6364	-0.04217	0.935	-0.1887	5.33802		CC1H1orf185	0.5609	-0.03537	0.98	-1.37093	48.4538
CC2H21orf33	0.2072	0.03613	0.877	-0.44243	3.92321		CC1H1orf210	0.8029	-0.0518	0.984	-0.55067	48.7638
CC2H21orf91	0.1573	0.05836	0.961	1.34892	3.31221		CC1H1orf216	0.3571	-0.00565	0.984	2.2826	47.8666
CC2H3orf30	0.2228	0.03034	0.404	-1.16001	5.86157		CC1H1orf228	0.407	-0.01491	0.988	0.66945	48.0544
CC2H3orf38	0.04564	0.1597	0.855	0.92239	1.24913		CC1H2orf88	0.7076	-0.05637	0.983	-0.44048	44.0838
CC2H3orf58	0.001426	0.8678	0	-1.53426	-13.4009		CC2D1B	0.07193	0.1226	1	1.40441	45.2827
CC2H3orf70	0.161	0.09492	0	0.3433	4.71437		CC2D2A	0.231	0.02749	1	2.5126	47.3417
CCAR1	0.1543	0.05992	0.673	-0.6294	4.12273		CC2H21orf140	0.3241	0.001461	0.987	-1.62581	47.7263
CCAR2	0.1554	0.05935	0.94	0.32811	3.2827		CC2H21orf2	0.5906	-0.03825	0.979	-0.67269	48.5128
CCDC103	0.6982	-0.04653	0.942	-0.18206	5.41404		CC2H21orf33	0.1295	0.07425	0.972	-1.58548	46.2454
CCDC110	0.08868	0.1054	0.871	0.60653	2.44753		CC2H21orf91	0.2099	0.03508	0.987	3.62	47.0414
CCDC116	0.8837	-0.05427	0.946	0.095271	5.55883		CC2H3orf30	0.3847	-0.01097	1	2.15421	48.1175
CCDC117	0.05413	0.1459	0.909	0.92814	1.4137		CC2H3orf38	0.08122	0.1127	0.97	2.62457	45.4062
CCDC12	0.1069	0.1479	0.616	-1.25073	-0.645385		CC2H3orf58	0.01486	0.6715	0	-4.66049	9.94519
CCDC122	0.07732	0.1167	0.862	-0.94505	2.22225		CC2H3orf70	0.02662	0.3159	0	1.51858	29.5481
CCDC124	0.1048	0.1504	1	0.58257	3.0717		CCAR1	0.27	0.01529	0.884	-1.64048	47.9941
CCDC126	0.7349	-0.04866	0.946	-0.33845	5.45225		CCAR2	0.256	0.01941	0.974	0.77373	47.3882
CCDC141	0.5854	-0.03776	0.897	0.2489	5.34212		CCDC103	0.3568	-0.005577	0.979	-1.30907	47.8732
CCDC146	0.001548	0.404	0	-1.6964	-1.16736		CCDC110	0.1373	0.06946	0.93	1.55132	46.5903
CCDC150	0.05922	0.1385	1	1.0646	2.4023		CCDC116	0.8752	-0.05407	0.984	0.30613	48.8068
CCDC152	0.376	-0.009356	0.937	0.63892	4.69608		CCDC117	0.1268	0.07598	0.974	2.3448	46.1977
CCDC153	0.02705	0.2014	0.778	0.86454	0.484631		CCDC12	0.04481	0.2557	0.584	-4.85686	28.3988
CCDC155	0.4162	-0.01645	0.912	0.5641	4.88714		CCDC122	0.1299	0.07405	0.962	-2.58454	46.2999
CCDC167	0.02631	0.294	0.731	2.53287	-0.244212		CCDC124	0.1287	0.124	0.92	1.61325	33.2151
CCDC17	0.6839	-0.04561	0.977	-0.18387	5.50611		CCDC126	0.7247	-0.0481	0.984	-1.0975	48.6934
CCDC170	0.4155	-0.01633	0.94	-0.35106	4.83035		CCDC141	0.7153	-0.04757	1	-0.41059	48.8286
CCDC171	0.212	0.0343	0.819	1.02008	4.14823		CCDC146	0.03368	0.1841	0.914	-4.8748	44.0595
CCDC172	0.2794	0.01267	0.952	0.75414	4.24764		CCDC150	0.08365	0.1102	1	2.8481	45.5633
CCDC18	0.2021	0.0381	0.9	0.48139	3.81413		CCDC152	0.2555	0.01958	0.979	2.53956	47.3657
CCDC181	0.1743	0.05002	0.966	0.46248	3.50731		CCDC153	0.0225	0.2158	0.93	2.87129	43.1681
CCDC182	0.109	0.08843	1	0.55553	3.53304		CCDC155	0.3286	0.0004401	0.975	2.0943	47.7655
CCDC184	0.2678	0.05313	1	-0.66016	0.447455		CCDC167	0.00749	0.4172	0.58	8.7867	30.0414
CCDC186	0.8208	-0.05247	0.945	0.11554	5.52509		CCDC17	0.9984	-0.05556	0.985	0.0025554	48.8349
CCDC198	0.06415	0.132	1	-0.48581	2.55328		CCDC170	0.3236	0.001573	0.974	-1.24104	47.7458
CCDC22	0.08899	0.1051	1	0.2486	3.16306		CCDC171	0.3254	0.001161	0.978	2.5607	47.7413
CCDC24	0.1122	0.08603	1	0.78933	3.58562		CCDC18	0.3736	-0.008899	0.984	1.02094	47.931
CCDC36	0.02836	0.1977	0.96	-2.33178	0.106999		CCDC181	0.2684	0.01575	0.988	1.12365	47.4404
CCDC39	0.4839	-0.02642	0.962	-0.4206	5.04005		CCDC182	0.1844	0.04549	1	1.34707	46.9682
CCDC40	0.07977	0.1141	1	0.9559	2.96098		CCDC184	0.4132	-0.03139	0.996	-1.6956	23.3526
CCDC51	0.01899	0.2289	0.037	0.81349	3.59815		CCDC186	0.8476	-0.05333	0.985	-0.2905	48.7927
CCDC54	0.3384	-0.001733	0.928	0.59664	4.55768		CCDC198	0.1475	0.0636	1	-1.12084	46.5849
CCDC62	0.2641	0.01701	0.957	-0.34537	4.16437		CCDC22	0.1981	0.0397	1	0.55402	47.0891
CCDC63	0.02041	0.2234	0	-0.86138	4.1261		CCDC24	0.2197	0.03144	1	1.79101	47.2602
CCDC65	0.1147	0.08424	0.944	0.87029	2.74292		CCDC32	0.4011	-0.0139	0.982	-1.23215	48.0318
CCDC66	0.01985	0.2255	0	-1.91062	4.07114		CCDC36	0.01532	0.2453	0.98	-7.5414	42.1291
CCDC68	0.9265	-0.05504	0.946	0.05364	5.57383		CCDC39	0.451	-0.02186	0.988	-1.342	48.1905
CCDC7	0.3259	0.001043	0.993	0.50944	4.96203		CCDC40	0.07492	0.1193	1	2.8087	45.3587
CCDC71	0.0039	0.3437	0	1.16814	0.758731		CCDC43	0.297	0.008678	0.963	-1.8633	43.1071
CCDC77	0.005804	0.3163	0	1.29819	1.57908		CCDC51	0.3245	0.001377	0.965	1.5821	47.7938
CCDC80	0.824	-0.05258	0.937	-0.076821	5.53484		CCDC54	0.6146	-0.04038	0.982	0.9729	48.547
CCDC82	0.01052	0.2734	1	-1.18201	-1.00344		CCDC63	0.5596	-0.03523	0.965	-1.0028	48.5136
CCDC83	0.07345	0.1209	0.789	1.14729	2.36962		CCDC65	0.1133	0.08525	0.978	2.6111	45.9836
CCDC87	0.05563	0.1436	1	0.61201	2.2837		CCDC66	0.5487	-0.03409	0.982	-2.24966	48.4256
CCDC88A	0.77	-0.05041	0.942	0.13745	5.48771		CCDC68	0.9109	-0.0548	0.984	0.19359	48.8208
CCDC88C	0.08454	0.1094	0.909	0.97771	2.25037		CCDC7	0.3122	0.004259	1	1.49465	47.8139
CCDC89	0.7105	-0.04728	0.95	0.23967	5.42565		CCDC77	0.1067	0.09021	1	3.6562	46.0084
CCDC9	0.07005	0.2013	0	0.564804	4.97628		CCDC80	0.659	-0.04388	0.965	-0.44108	48.6823
CCDC93	0.1024	0.09362	0.763	0.52039	3.07032		CCDC82	0.01849	0.231	1	-3.19331	42.6457
CCDC97	0.389	-0.01176	0.964	0.2717	4.76054		CCDC83	0.1283	0.07502	0.963	3.0423	46.271
CCER2	0.2338	0.02654	0.961	-0.8153	3.97902		CCDC87	0.1282	0.07509	1	1.43471	46.3381
CCHCR1	0.8092	-0.05205	0.952	0.14488	5.51728		CCDC88A	0.9092	-0.05477	0.984	0.15714	48.8202
CCIN	0.9019	-0.05464	0.949	0.025093	5.5656		CCDC88C	0.1338	0.07162	0.967	2.56241	46.3238
CCKBR	0.03172	0.1888	1	0.23382	1.19879		CCDC89	0.7195	-0.04781	0.985	0.69901	48.6876
CCL1	0.9447	-0.05527	0.947	0.039254	5.5776		CCDC9	0.03399	0.2882	0	1.83941	30.7976
CCL16	0.3536	-0.004932	0.945	-0.5941	4.6008		CCDC93	0.2173	0.03233	0.961	1.2803	47.1854
CCL19	0.7353	-0.04869	0.937	-0.12398	5.46084		CCDC97	0.5554	-0.0348	0.988	0.56048	48.4404
CCL21	0.9354	-0.07636	0	0.034476	6.35391		CCER2	0.3009	0.007021	0.986	-2.12908	47.6128
CCL24	0.6865	-0.04578	0.934	-0.37301	5.40857		CCHCR1	0.6109	-0.04006	0.995	0.89325	48.5867
CCL26	0.2803	0.01244	0.947	1.36953	4.25146		CCIN	0.8054	-0.0519	0.984	0.14985	48.7655
CCL5	0.8588	-0.05679	0.921	-0.052503	0.668262		CCKBR	0.11	0.08769	1	0.51817	46.0637
CCNB1IP1	0.03513	0.1807	0.357	0.54074	2.71581		CCL1	0.898	-0.05457	0.985	-0.225	48.8161
CCND3	0.3252	0.001462	0.97	-0.19065	4.78371		CCL16	0.2072	0.03613	0.978	-2.4601	47.0289
CCNE1	0.06798	0.1273	0.959	0.82253	1.7889		CCL19	0.4249	-0.01786	0.973	-0.89429	48.1376
CCNE2	0.1007	0.09493	0.864	0.6225	2.70571		CCL21	0.7072	-0.06485	0.977	-0.48848	38.5346
CCNG2	0.08951	0.1565	0.953	-1.5759	1.02541		CCL24	0.8375	-0.05302	0.984	-0.59413	48.787
CCNH	0.01287	0.2868	0	0.58335	2.31653		CCL26	0.4358	-0.01957	0.984	3.04996	48.1413
CCNJ	0.03007	0.2434	0.732	0.82004	0.0413435		CCNB1IP1	0.1683	0.05289	0.961	1.4623	46.7588
CCNO	0.08651	0.1075	1	0.69956	3.11108		CCND3	0.2795	0.01359	0.988	-0.60454	44.5439
CCNT1	0.03159	0.1892	0.526	0.64337	1.74554		CCNE1	0.07365	0.1207	0.983	2.4251	45.1819
CCP110	0.09389	0.1007	1	0.47	3.26137		CCNE2	0.06895	0.1261	0.939	2.0693	45.2765
CCPG1	0.143	0.06614	1	1.44543	4.01618		CCNG2	0.2177	0.05058	0.983	-3.71732	34.1795
CCR3	0.3304	4.751e-05	0.932	0.52234	4.51642		CCNH	0.01148	0.2959	0	1.81639	42.5061
CCR8	0.4869	-0.02682	0.968	0.5445	5.07397		CCNJ	0.06916	0.1608	0.934	2.4181	36.7993
CCR9	0.8739	-0.05404	0.943	0.19153	5.55632		CCNO	0.09604	0.09887	1	1.9708	45.8172
CCRL2	0.008947	0.2853	0	-1.757	2.46485		CCNT1	0.1076	0.08951	0.904	1.8081	46.3093
CCS	0.01351	0.2548	0.947	1.47975	-1.38152		CCP110	0.2123	0.03417	1	1.03086	47.2038
CCSER1	0.8598	-0.05368	0.948	-0.11387	5.54729		CCPG1	0.1638	0.05507	1	3.9892	46.7663
CCSER2	0.1065	0.09032	0.921	1.26277	2.64394		CCR3	0.3994	-0.0136	0.982	1.36034	48.0258
CCT5	0.3202	0.002365	0.655	0.20077	5.37924		CCR8	0.3141	0.003798	1	2.253	47.8231
CCT8	0.06174	0.1428	0.882	0.35951	2.4239		CCR9	0.8527	-0.05348	0.983	0.6806	48.7962
CD109	0.2635	0.0172	0.778	-0.92599	4.63668		CCRL2	0.3414	-0.002364	1	-2.0855	47.9464
CD14	0.1901	0.04302	1	0.88607	4.50543		CCS	0.01239	0.2613	0.978	4.523	41.7083
CD160	0.3515	-0.004495	0.986	-0.47069	4.85252		CCSER1	0.696	-0.04639	0.983	-0.76204	48.6618
CD164	0.3827	-0.0106	0.94	0.44717	4.71699		CCSER2	0.05322	0.1472	0.963	4.4602	44.6452
CD164L2	0.271	0.01503	0.948	-1.5167	4.19879		CCT5	0.476	-0.02536	1	-0.20506	48.4002
CD1H11orf42	0.8966	-0.05454	0.95	0.048023	5.56375		CCT8	0.04314	0.1734	0.936	1.0819	42.8414
CD1H11orf70	0.5975	-0.03888	0.953	-0.37341	5.26576		CD109	0.1776	0.04851	0.769	-3.3292	47.9475
CD1H11orf84	0.005615	0.3186	0.938	0.96269	-3.16295		CD14	0.3028	0.00656	1	2.03604	47.7676
CD1H11orf86	0.07567	0.1185	0.57	0.83463	3.23754		CD160	0.2243	0.02981	1	-1.73791	47.294
CD1H11orf88	0.9647	-0.05544	0.947	-0.020959	5.58095		CD164	0.4042	-0.01443	0.982	1.31939	48.0428
CD207	0.2932	0.01578	0.945	-0.74122	3.1993		CD164L2	0.3367	-0.001365	0.983	-4.0633	47.7822
CD209	0.7695	-0.05039	0.957	-0.29083	5.49113		CD1H11orf42	0.6854	-0.04571	0.986	0.45023	48.6476
CD22	0.6251	-0.04125	0.959	-0.36179	5.31983		CD1H11orf84	0.01601	0.242	0.974	2.54737	42.2389
CD226	0.7798	-0.06094	1	0.18659	7.41586		CD1H11orf86	0.2707	0.0151	0.964	1.92375	47.5246
CD244	0.9843	-0.05553	0.948	-0.014277	5.58251		CD1H11orf88	0.9297	-0.05509	0.986	0.12851	48.8262
CD27	0.8928	-0.05446	0.949	-0.07879	5.56223		CD207	0.4616	-0.0335	0.985	-1.697	35.3655
CD28	0.1817	0.04666	0.924	-1.56275	3.57597		CD209	0.6587	-0.04386	0.988	-1.3349	48.6166
CD2H10orf105	0.1629	0.05554	0.925	0.20926	3.38648		CD22	0.5822	-0.03747	0.989	-1.21402	48.4947
CD2H10orf53	0.0639	0.1323	0.778	-0.48745	2.1458		CD226	0.9677	-0.06655	0.993	0.079523	44.2464
CD2H10orf71	0.9287	-0.05507	0.95	0.079067	5.57403		CD244	0.9887	-0.05554	0.985	0.031364	48.8346
CD2H10orf82	0.78	-0.05086	0.94	0.12606	5.4985		CD27	0.918	-0.05492	0.985	0.18229	48.8228
CD300LG	0.647	-0.04298	0.933	-0.20125	5.35645		CD28	0.2113	0.03456	0.977	-4.61891	47.0655
CD320	0.3906	-0.01205	0.983	0.48176	4.93176		CD2H10orf105	0.1543	0.05993	0.978	0.67576	46.5284
CD34	0.5611	-0.03538	0.947	-0.59762	5.19728		CD2H10orf53	0.09839	0.09687	0.948	-1.45641	45.8809
CD38	0.2115	0.03448	1	-0.89739	4.68308		CD2H10orf71	0.9463	-0.05528	0.985	0.1776	48.8297
CD3D	0.6108	-0.04006	0.952	-0.23518	5.28806		CD2H10orf82	0.9228	-0.05499	0.984	0.13521	48.8242
CD3E	0.1751	0.04965	0.955	-0.64449	3.48686		CD300LG	0.5443	-0.03362	0.981	-0.82528	48.4179
CD3H12orf65	0.8447	-0.05325	0.946	0.12616	5.53972		CD320	0.4874	-0.02687	1	1.14192	48.4296
CD3H22orf15	0.005656	0.3181	0.63	1.26478	-2.13348		CD34	0.6679	-0.04452	0.984	-1.3632	48.6247
CD3H22orf31	0.4484	-0.02147	0.964	-0.77466	4.94866		CD38	0.2758	0.01367	1	-2.2778	47.6239
CD4	0.7865	-0.05114	0.94	-0.17198	5.50354		CD3D	0.8736	-0.05403	0.985	-0.21878	48.806
CD48	0.4978	-0.02821	0.982	-0.45138	5.241		CD3E	0.1464	0.06425	0.986	-2.056	46.4262
CD4H9orf131	0.6587	-0.04386	0.949	-0.50891	5.3601		CD3H12orf65	0.9702	-0.05547	0.985	0.074774	48.8333
CD4H9orf152	0.8876	-0.05435	0.944	0.073708	5.56145		CD3H22orf15	0.02092	0.2215	0.761	3.41434	43.9745
CD4H9orf84	0.2175	0.03225	0.951	0.56281	3.84639		CD3H22orf31	0.3277	0.000638	1	-2.79994	47.8865
CD53	0.9887	-0.05554	0.949	0.011507	5.58273		CD4	0.8578	-0.05362	0.983	-0.34352	48.7989
CD59	0.1794	0.0477	0.928	-1.41704	3.54607		CD48	0.4666	-0.02408	1	-1.35992	48.3751
CD6	0.8534	-0.0535	0.963	-0.14266	5.5647		CD4H9orf131	0.4284	-0.01841	0.986	-2.69007	48.1192
CD63	0.6085	-0.03985	0.961	0.41123	5.29735		CD4H9orf152	0.7123	-0.04739	0.983	0.58847	48.6808
CD74	0.4945	-0.02779	0.945	-0.50621	5.05062		CD4H9orf84	0.3693	-0.008057	0.982	1.24194	47.9167
CD79A	0.8637	-0.06048	0.962	0.10006	5.84366		CD53	0.8282	-0.05272	0.983	-0.52551	48.7817
CD80	0.4733	-0.025	0.957	0.44335	5.00184		CD59	0.3653	-0.007279	0.977	-2.89692	47.9144
CD82	0.5486	-0.03408	0.946	0.30252	5.17238		CD6	0.7884	-0.05122	0.97	0.60783	48.7977
CD86	0.3073	0.01202	1	-0.58376	7.24282		CD63	0.7889	-0.05124	0.987	0.65336	48.7544
CD9	0.7491	-0.04941	0.949	0.19076	5.46613		CD74	0.3467	-0.003498	0.981	-2.1199	47.8277
CD93	0.7377	-0.04881	0.932	-0.30013	5.46989		CD79A	0.8967	-0.06135	0.989	0.22465	44.321
CD96	0.4876	-0.0269	0.933	-0.34681	5.04688		CD80	0.4499	-0.0217	0.987	1.4342	48.184
CDADC1	0.006167	0.4987	0	-1.58372	-4.6881		CD82	0.3098	0.004841	0.981	1.5425	47.661
CDC14A	0.3263	0.0009625	0.928	0.46919	4.50483		CD86	0.3493	-0.003713	0.986	-1.53363	35.2347
CDC14B	0.7888	-0.05124	0.949	-0.22077	5.50102		CD9	0.5663	-0.03591	0.984	1.0449	48.4592
CDC20	0.6747	-0.04499	0.958	-0.11168	5.39038		CD96	0.6713	-0.04476	0.975	-0.63621	48.6488
CDC20B	0.1883	0.0438	0.961	0.5837	3.61977		CDADC1	0.001316	0.6264	0	-5.50235	19.3535
CDC23	0.05331	0.1471	0.959	-0.65199	1.32997		CDC14A	0.3251	0.001236	0.967	1.38824	47.7856
CDC25C	0.9144	-0.05486	0.947	-0.049595	5.56987		CDC14B	0.6403	-0.04247	0.984	-1.1904	48.5856
CDC40	0.005806	0.3162	0	0.45403	1.58002		CDC20B	0.2174	0.03228	0.987	1.62463	47.0993
CDC42EP3	0.1531	0.06057	0.885	0.37622	3.38505		CDC23	0.06787	0.1274	0.984	-1.816	45.0284
CDC45	0.5754	-0.03681	0.962	-0.44831	5.24199		CDC25C	0.97	-0.05547	0.984	-0.05077	48.8333
CDC5L	0.1474	0.1314	1	0.48846	4.40485		CDC40	0.3097	0.004861	0.977	0.70433	47.6721
CDC6	0.9188	-0.05493	0.952	-0.054546	5.57175		CDC42EP3	0.123	0.07853	0.975	1.13604	46.139
CDC7	0.9025	-0.05465	0.947	0.041204	5.56593		CDC45	0.502	-0.02873	0.99	-1.59671	48.33
CDC73	0.1091	0.2659	0	0.33135	-15.2347		CDC5L	0.1148	0.17	1	1.61199	28.5473
CDCA5	0.6041	-0.03947	0.945	-0.50701	5.27665		CDC6	0.8976	-0.05456	0.985	-0.20698	48.8159
CDCA7L	0.7623	-0.05005	0.95	0.20389	5.47865		CDC7	0.97	-0.05547	0.985	0.037404	48.8332
CDCA8	0.02787	0.1991	1	0.34781	0.944977		CDC73	0.94	-0.1655	0	-0.067109	10.041
CDH16	0.2223	0.03051	0.837	0.97622	4.16557		CDCA5	0.6382	-0.04231	0.984	-1.37109	48.5824
CDH3	0.4047	-0.01452	0.923	-0.35181	4.82263		CDCA7L	0.9238	-0.055	0.985	-0.19718	48.8244
CDH5	0.8744	-0.05405	0.948	0.08756	5.55441		CDCA8	0.1102	0.08757	1	0.75482	46.0663
CDH6	0.04829	0.1639	0.939	0.36786	0.0386452		CDH16	0.564	-0.03568	0.957	1.3176	48.5677
CDH9	0.197	0.04015	1	-0.269	4.56518		CDH3	0.4494	-0.02162	0.97	-0.9613	48.2232
CDHR2	0.8888	-0.05438	0.943	0.091755	5.56259		CDH5	0.7394	-0.04891	0.984	-0.56482	48.7087
CDHR4	0.0002396	0.5109	0	-2.30642	-5.12125		CDH6	0.03848	0.183	0.973	1.18886	41.7656
CDIP1	0.6703	-0.06143	1	0.10149	3.52394		CDH9	0.3393	-0.001931	1	-0.58285	47.9378
CDK12	0.1339	0.07152	0.947	1.02577	3.01761		CDHR2	0.7586	-0.04988	0.988	-0.59051	48.73
CDK15	0.01199	0.2637	1	0.89366	-0.738837		CDHR4	0.0006475	0.4563	0	-6.6952	41.6471
CDK16	0.04916	0.2447	1	0.28206	0.924454		CDIP1	0.8282	-0.07288	0.988	0.15825	37.0471
CDK18	0.005614	0.3186	0	0.73369	1.51074		CDK12	0.08327	0.1106	0.985	3.6051	45.4092
CDK19	0.5077	-0.05043	0	0.23666	5.24081		CDK15	0.03484	0.1814	1	2.22837	43.8963
CDK4	0.514	-0.03582	0.796	-0.32812	3.83514		CDK16	0.07651	0.1903	1	0.71088	28.1585
CDK5RAP2	0.3222	0.001906	0.944	0.51552	4.4647		CDK18	0.09477	0.09997	1	1.40366	45.7928
CDK5RAP3	0.004418	0.3352	0	0.75574	1.01664		CDK19	0.4108	-0.02452	0	0.84592	30.467
CDK9	0.8183	-0.1336	0	0.062018	-0.149027		CDK4	0.6888	-0.05494	0.847	-0.62743	41.6753
CDKL2	0.7446	-0.04918	0.957	-0.14649	5.46737		CDK5RAP2	0.3599	-0.006215	0.983	1.46831	47.8781
CDKL3	0.01682	0.2382	0.938	1.4578	-0.9335		CDK5RAP3	0.1323	0.07252	0.957	2.0903	46.3616
CDKL4	0.02881	0.1965	0	0.60118	4.80802		CDK9	0.4837	-0.06007	0.953	0.535	19.8312
CDKN1A	0.5657	-0.03585	0.872	0.29891	5.37895		CDKL2	0.7005	-0.04668	0.986	-0.504	48.6662
CDKN2C	0.05692	0.3046	0	3.58743	3.40263		CDKL3	0.02762	0.1998	0.966	4.0567	43.3595
CDKN3	0.2694	0.05199	1	0.39985	5.11751		CDKL4	0.8231	-0.05255	0.982	0.23432	48.7793
CDNF	0.4092	-0.01528	0.945	0.33701	4.80599		CDKN1A	0.7985	-0.05163	0.978	0.42587	48.7725
CDON	0.9071	-0.05474	0.95	0.068982	5.56765		CDKN3	0.2841	0.04139	1	1.18909	25.3385
CDR2L	0.5393	-0.03308	0.931	0.10358	5.17011		CDNF	0.5152	-0.03033	0.984	0.8261	48.3512
CDSN	0.8251	-0.05261	0.945	0.12396	5.52793		CDON	0.9898	-0.05555	0.985	0.022481	48.8347
CDYL	0.3323	-0.0003814	0.919	-0.85285	4.54972		CDR2L	0.5014	-0.02866	0.982	0.33658	48.3209
CE1H17orf105	0.04723	0.1569	0.874	0.56303	1.25554		CDSN	0.772	-0.0505	0.984	0.48741	48.7392
CE1H17orf53	0.4793	-0.02581	0.927	0.50821	5.03458		CDYL	0.2	0.03893	0.968	-3.4884	47.0135
CE1H17orf58	0.02541	0.2438	0.467	1.7661	3.16429		CE1H17orf105	0.04314	0.1642	0.955	1.7996	44.2924
CE1H17orf62	0.2629	0.01736	0.895	0.56598	4.25451		CE1H17orf53	0.3354	-0.001061	0.955	2.00619	47.8971
CE1H17orf80	0.3035	0.006374	0.953	-0.8409	4.37501		CE1H17orf58	0.01794	0.2747	0.636	6.0181	38.5802
CE1H17orf98	0.02714	0.2242	0.524	-1.95948	1.79109		CE1H17orf62	0.2223	0.0305	0.976	1.9219	47.152
CE2H16orf70	0.06161	0.2172	0.252	0.58227	-5.44756		CE1H17orf80	0.2933	0.008962	0.984	-2.57788	47.5735
CE2H16orf78	0.01867	0.2302	0.915	-1.5152	-0.681354		CE1H17orf98	0.103	0.1048	0.96	-5.4254	41.4045
CE2H19orf18	0.05123	0.1503	0.585	1.44461	2.4407		CE2H16orf46	0.1305	0.07365	0.965	1.99837	46.2917
CE2H19orf47	0.9216	-0.05497	0.946	-0.088361	5.57226		CE2H16orf70	0.07451	0.1936	0.296	1.72114	24.2566
CE3H16orf62	0.006112	0.3126	0	0.46031	1.68558		CE2H16orf78	0.01238	0.2613	0.955	-4.7852	41.8187
CE3H16orf71	0.9075	-0.05474	0.949	-0.062477	5.56754		CE2H19orf18	0.04492	0.161	0.661	4.6396	46.0042
CE3H16orf89	0.8052	-0.05189	0.945	0.14135	5.51412		CE2H19orf47	0.9876	-0.05554	0.985	0.042641	48.8346
CE3H16orf96	0.1768	0.0489	0.871	1.40889	3.67391		CE3H16orf62	0.231	0.02749	0.833	0.75682	48.0379
CEACAM16	0.7695	-0.05039	0.938	0.13945	5.49175		CE3H16orf71	0.8747	-0.05406	0.985	0.25649	48.8065
CEBPE	0.2483	0.02182	0.945	0.18496	4.06115		CE3H16orf89	0.8985	-0.05458	0.984	0.2214	48.8164
CEBPZ	0.04474	0.1613	0.655	0.65222	1.90914		CE3H16orf96	0.2324	0.02702	0.935	3.8455	47.4497
CELF1	0.005201	0.3239	0	-1.3931	1.35342		CEACAM16	0.8599	-0.05368	0.983	0.25794	48.7997
CEMIP	0.2294	0.02804	0.952	0.43673	3.93381		CEBPE	0.4045	-0.01449	0.983	0.39723	48.0419
CEND1	0.1792	0.0478	0.958	-0.42908	3.52952		CEBPZ	0.235	0.02613	0.926	1.10295	47.5246
CENPC	0.1429	0.0662	0.996	-0.92784	3.76351		CELF1	0.2204	0.03119	0.962	-3.22788	47.2022
CENPJ	0.4109	-0.01557	0.935	0.40511	4.82103		CEMIP	0.1683	0.05286	0.987	1.4851	46.6696
CENPL	0.1113	0.08675	0.959	0.73965	2.69645		CEND1	0.2049	0.03702	0.985	-1.23801	46.9991
CENPN	0.2591	0.01848	0.949	0.5962	4.12852		CENPC	0.2283	0.02842	1	-2.2187	47.3226
CENPO	0.02313	0.2137	0.921	1.27025	-0.27051		CENPJ	0.5321	-0.03228	0.982	0.92241	48.3907
CENPQ	0.8204	-0.05245	0.948	0.14208	5.5241		CENPL	0.2019	0.0382	0.986	1.7965	46.9752
CENPT	0.5108	-0.02981	0.961	-0.36966	5.10332		CENPN	0.3312	-0.0001323	0.985	1.58476	47.7563
CENPU	0.4106	-0.01552	0.959	-0.53201	4.81848		CENPO	0.04771	0.1561	0.974	3.4693	44.3834
CENPW	0.3528	-0.005128	0.945	0.54392	4.13813		CENPQ	0.6966	-0.04643	0.985	0.73831	48.6612
CEP112	0.0004059	0.4826	0	-2.59101	-3.99743		CENPT	0.5122	-0.02997	0.988	-1.11811	48.3477
CEP120	0.2224	0.03048	1	-0.49796	4.76573		CENPU	0.2658	0.0165	0.986	-2.13298	47.421
CEP128	0.5343	-0.03253	0.928	0.41631	5.1636		CENPW	0.4072	-0.01939	0.98	1.54094	37.6758
CEP135	0.1848	0.04531	0.962	1.28323	3.59167		CEP112	0.001284	0.4156	0	-7.4028	43.093
CEP152	0.1104	0.08736	0.989	-2.3588	2.99254		CEP120	0.3355	-0.001103	1	-1.1467	47.9213
CEP164	0.008297	0.2908	0	2.44312	2.31114		CEP128	0.7436	-0.04913	0.983	0.66874	48.7139
CEP192	0.1781	0.0483	0.936	-1.04512	3.52021		CEP135	0.2722	0.01469	0.988	3.2598	47.4622
CEP295	0.3781	-0.009752	0.77	0.6617	5.20654		CEP152	0.06963	0.1253	1	-7.73821	45.2219
CEP350	0.192	0.0422	0.865	0.85408	3.83303		CEP164	0.1949	0.04102	0.971	3.6281	46.9551
CEP55	0.9741	-0.05549	0.948	-0.012193	5.58177		CEP295	0.643	-0.04268	1	-0.53674	48.7352
CEP57L1	0.1185	0.08157	0.915	0.60734	2.85124		CEP350	0.389	-0.01175	0.957	1.6891	48.0985
CEP68	9.787e-05	0.5556	0	-2.79475	-7.03922		CEP44	0.8615	-0.05372	0.984	0.48766	48.8001
CEP76	0.03481	0.2454	0.951	0.42822	-0.315322		CEP55	0.8973	-0.05455	0.985	0.14889	48.8159
CEP85	0.01698	0.2375	1	0.88844	-0.0382912		CEP57L1	0.1571	0.05847	0.976	1.6496	46.5671
CEP85L	0.5781	-0.03707	0.945	0.41675	5.23054		CEP68	0.0005671	0.4639	0	-7.8679	41.3664
CEP89	0.09229	0.1021	1	0.34372	3.22983		CEP76	0.1138	0.1181	0.98	1.03738	35.5434
CEP95	0.2431	0.02348	0.952	0.35812	4.02732		CEP85	0.02104	0.221	1	2.49848	42.9031
CEP97	0.8712	-0.05397	0.947	0.092423	5.55304		CEP85L	0.6993	-0.0466	0.984	0.8722	48.6645
CEPT1	0.06481	0.1942	0.878	1.02567	0.721128		CEP89	0.1817	0.04667	1	0.80105	46.9433
CERKL	0.005788	0.3164	0	1.38908	1.5736		CEP97	0.8393	-0.05308	0.985	0.34842	48.7879
CERS2	0.0113	0.3547	0.794	0.70931	2.23297		CEPT1	0.08034	0.1692	0.934	3.1822	32.6419
CERS3	0.8379	-0.05303	0.949	-0.18131	5.53513		CERKL	0.005605	0.3187	0	4.25458	46.1607
CERS5	0.07762	0.1164	0.657	-1.07927	2.94496		CERS2	0.01024	0.3636	0.924	2.03485	34.0394
CETN1	0.2549	0.03198	0.956	-0.89847	2.95187		CERS3	0.8652	-0.05382	0.985	-0.46522	48.8019
CETN3	0.04011	0.1701	0.652	-2.4567	1.70722		CERS5	0.1946	0.04114	0.947	-2.79334	47.0857
CF1H1orf100	0.9447	-0.05527	0.946	0.03494	5.5778		CETN1	0.1677	0.08168	0.983	-3.4085	33.7147
CF1H1orf112	0.1115	0.0866	1	0.67902	3.57314		CETN3	0.1105	0.08735	0.95	-6.8146	46.0824
CF1H1orf43	0.4315	-0.02213	0.937	0.20227	6.14097		CF1H1orf100	0.8426	-0.05318	0.986	-0.3035	48.7904
CF1H1orf74	0.8187	-0.05239	0.953	-0.17052	5.52475		CF1H1orf112	0.1676	0.05323	1	1.71937	46.8053
CF2H8orf37	0.5894	-0.04274	0.929	-0.24088	6.48329		CF1H1orf43	0.4218	-0.02028	0.983	0.63193	42.4433
CF2H8orf46	0.7711	-0.05046	0.952	-0.15187	5.48697		CF1H1orf74	0.7762	-0.0507	0.982	0.63862	48.7443
CFAP100	0.1376	0.06932	0.766	-0.73301	3.58805		CF2H8orf37	0.6898	-0.05164	0.985	-0.56716	45.4861
CFAP126	0.4084	-0.01515	0.952	-0.22139	4.80315		CF2H8orf46	0.9051	-0.0547	0.984	0.1888	48.8186
CFAP161	0.4492	-0.02159	0.938	0.44481	4.93588		CFAP100	0.27	0.01532	0.974	-1.98614	47.4715
CFAP206	0.2743	0.01409	0.945	0.34073	4.21878		CFAP126	0.3358	-0.001148	0.981	-0.74782	47.781
CFAP221	0.7175	-0.0477	0.951	0.23464	5.434		CFAP161	0.692	-0.04614	0.984	0.69797	48.6557
CFAP36	0.003286	0.3553	0	0.58852	0.403556		CFAP206	0.2024	0.038	0.985	1.1491	46.9787
CFAP45	0.7662	-0.05024	0.946	0.12729	5.48225		CFAP221	0.7272	-0.04824	0.985	0.68974	48.6959
CFAP52	0.00211	0.3844	0.054	-2.59072	-1.06134		CFAP36	0.1156	0.0836	0.964	1.54464	46.0789
CFAP57	0.2527	0.02043	0.95	0.52978	4.08891		CFAP45	0.8311	-0.05282	0.985	0.27343	48.7829
CFAP65	0.05434	0.1456	0.949	1.9348	1.35558		CFAP52	0.002416	0.3756	0.243	-7.8381	42.4592
CFAP73	0.8107	-0.0521	0.941	-0.21602	5.52116		CFAP57	0.2694	0.01547	0.983	1.54621	47.4423
CFAP74	0.05782	0.1405	0.975	0.63484	1.56812		CFAP65	0.04275	0.165	0.982	6.1399	44.1497
CFAP99	0.2164	0.03266	1	0.48939	4.72077		CFAP73	0.9065	-0.05472	0.984	-0.32761	48.8192
CFB	0.06506	0.1309	1	1.66586	2.58001		CFAP74	0.03343	0.1847	1	2.07885	43.8159
CFHR5	0.4408	-0.02033	0.97	0.49816	4.95535		CFAP99	0.3142	0.003785	1	1.1619	47.8234
CFLAR	0.6455	-0.04287	0.938	-0.25327	5.34816		CFB	0.08227	0.1116	1	4.5663	45.5325
CGA	0.9542	-0.07664	0.952	0.039016	4.25077		CFHR5	0.4475	-0.02134	1	1.42827	48.3215
CGNL1	0.03171	0.1889	1	1.0675	1.19818		CFLAR	0.8229	-0.05254	0.983	-0.36272	48.7782
CGREF1	0.9941	-0.05555	0.948	-0.0030855	5.58289		CGA	0.5313	-0.04371	0.982	1.3144	37.5468
CGRRF1	0.06005	0.1374	0.832	0.66991	1.84736		CGAS	0.7736	-0.05058	0.987	0.71384	48.7421
CHAF1A	0.04461	0.1615	0.998	0.76721	1.67989		CGNL1	0.05409	0.1459	1	2.8055	44.7444
CHAF1B	0.2176	0.0322	1	-0.46235	4.73024		CGREF1	0.9748	-0.0555	0.985	0.040039	48.8337
CHCHD4	0.1915	0.3132	0	0.79521	2.11009		CGRRF1	0.08669	0.1073	0.964	1.8729	45.5553
CHCHD5	0.0007287	0.5135	0	0.6836	-1.8079		CHAC2	0.9635	-0.05543	0.985	-0.14744	48.8325
CHCHD7	0.3308	0.0001284	0.955	0.50498	5.08798		CHAF1A	0.09994	0.09559	1	1.8513	45.8899
CHD1	0.39	-0.01193	0.96	0.32863	4.74963		CHAF1B	0.2492	0.02153	1	-1.2543	47.4639
CHD4	0.07642	0.1177	0.957	0.45961	2.0038		CHCHD4	0.1713	0.3555	0	2.47781	12.8402
CHD5	0.1395	0.06815	0.941	0.23569	3.0938		CHCHD5	0.0004529	0.5422	0	2.05971	33.8386
CHD8	0.3025	0.006622	0.942	0.3139	4.37124		CHCHD7	0.4695	-0.02579	0.986	1.1357	46.4037
CHD9	0.04631	0.1585	1	0.56715	1.93315		CHD1	0.5536	-0.03461	0.988	0.68496	48.4374
CHEK1	0.6962	-0.0464	0.945	-0.30007	5.40958		CHD4	0.09577	0.0991	0.982	1.27984	45.668
CHEK2	0.6327	-0.04188	0.938	-0.59498	5.32909		CHD5	0.1449	0.06506	0.986	0.67428	46.4089
CHI3L1	0.3918	-0.01226	0.967	-0.39966	4.78184		CHD8	0.1816	0.04673	0.984	1.1957	46.7967
CHKB	0.01952	0.2268	1	0.69967	0.239958		CHD9	0.09335	0.1012	1	1.40484	45.7653
CHMP1A	0.3238	0.5258	0	0.27174	-1.78757		CHEK1	0.665	-0.04431	0.983	-1.0425	48.6212
CHMP1B	0.5317	-0.03223	0.937	0.11317	5.1444		CHEK2	0.9035	-0.05467	0.984	-0.45303	48.8183
CHMP4C	0.881	-0.05421	0.949	0.04177	5.55735		CHI3L1	0.1786	0.04805	0.991	-1.84048	46.7854
CHMP5	0.048	0.2283	0.707	2.233	-0.411241		CHKB	0.08157	0.1123	1	1.56151	45.5168
CHODL	0.6963	-0.0491	0.626	0.20312	2.42484		CHL1	0.5956	-0.03871	1	1.1433	48.6588
CHRM1	0.1801	0.08041	1	0.45547	4.63046		CHMP1A	0.3601	0.4254	0	0.86486	5.93852
CHRM2	0.05158	0.1498	0.735	-1.45808	1.88727		CHMP1B	0.5871	-0.03792	0.982	0.30546	48.5
CHRM5	0.2227	0.03038	0.994	-0.75424	4.38988		CHMP4C	0.6855	-0.04572	0.984	0.33942	48.6476
CHRNA1	0.1516	0.06139	0.967	-0.7745	3.27106		CHMP5	0.1115	0.1305	0.751	5.5814	31.5506
CHRNA2	0.5495	-0.03418	0.959	-0.35773	5.18325		CHMP7	0.5392	-0.07866	0.981	0.5141	25.8689
CHRNA5	0.821	-0.05247	0.942	0.059302	5.52733		CHODL	0.8752	-0.05724	0.969	0.35708	44.3247
CHRNA6	0.6379	-0.04229	0.957	-0.10924	5.33545		CHRM1	0.1525	0.102	0.978	1.47476	33.7219
CHRNA7	0.1162	0.08318	0.935	0.40519	2.77615		CHRM2	0.1253	0.077	0.912	-3.6378	46.5346
CHRNA9	0.6155	-0.04046	0.947	0.14585	5.29501		CHRM5	0.1231	0.07843	1	-2.7109	46.2657
CHRNB1	0.002369	0.3769	0.932	1.11067	-4.94379		CHRNA1	0.2949	0.008549	0.99	-1.70757	47.5907
CHRNB3	0.0333	0.185	1	0.60303	1.2941		CHRNA2	0.7453	-0.04921	0.987	-0.56379	48.7162
CHRND	0.2033	0.03765	1	0.38496	4.61723		CHRNA5	0.7685	-0.05034	0.986	-0.23217	48.7367
CHRNG	0.28	0.0125	0.75	0.66861	4.8298		CHRNA6	0.6843	-0.04564	0.986	-0.28783	48.6466
CHST1	0.132	0.07268	1	0.2104	3.87572		CHRNA7	0.1246	0.07742	0.982	1.14788	46.1441
CHST10	0.00282	0.3655	0	0.85947	0.0854294		CHRNA9	0.7576	-0.04983	0.985	0.26662	48.726
CHST4	0.4306	-0.01875	0.952	0.53064	4.87401		CHRNB1	0.0177	0.2344	0.978	2.73384	42.4254
CHST9	0.09542	0.0994	0.953	0.73621	2.40923		CHRNB3	0.0208	0.2219	1	1.8748	42.8809
CIART	0.5702	-0.0363	0.955	0.24704	5.21759		CHRND	0.2479	0.02194	1	1.01609	47.4555
CIB3	0.03412	0.2877	0	0.68492	3.48805		CHRNG	0.2513	0.02088	0.852	2.0502	48.0664
CIDEB	0.02118	0.2205	0	0.75588	4.19999		CHST1	0.2384	0.02498	1	0.48267	47.3932
CIDEC	0.6258	-0.04132	0.894	-0.45468	5.41792		CHST10	0.03678	0.177	0.966	2.307	43.9178
CILP	0.865	-0.05381	0.945	0.088714	5.55076		CHST4	0.6048	-0.03953	0.985	1.066	48.529
CILP2	0.08788	0.1062	0.93	0.50896	2.27482		CHST9	0.1139	0.08483	0.983	2.0925	45.9815
CIP2A	0.005188	0.3241	0.231	-2.81242	-0.453969		CIART	0.7432	-0.0491	0.986	0.42545	48.7126
CIPC	0.1036	0.09265	0.747	1.02262	3.14703		CIB3	0.01918	0.3519	0	2.11803	29.5781
CIR1	0.009145	0.2837	0	0.90302	2.50947		CIDEB	0.6266	-0.04138	0.99	-0.7764	48.5747
CISD1	0.821	-0.3068	0	0.22879	4.87379		CIDEC	0.5718	-0.03646	0.96	-1.5672	48.5647
CISH	0.07364	0.1207	1	0.61552	2.81207		CILP	0.7126	-0.0474	0.984	0.57321	48.6799
CKAP2L	0.02279	0.2148	0.944	-0.76325	-0.334357		CILP2	0.09074	0.1035	0.979	1.50058	45.5751
CKAP5	0.1117	0.08641	0.772	0.5004	3.1972		CIP2A	0.01764	0.2346	0.477	-7.5028	45.162
CLASP2	0.003817	0.3452	0	1.14742	0.71421		CIPC	0.1701	0.05202	0.884	2.6634	47.2349
CLCA2	0.5008	-0.02858	0.921	0.26504	5.10099		CIR1	0.5379	-0.03293	0.982	0.85211	48.4038
CLCC1	0.237	0.02548	0.754	0.9954	4.55037		CISD1	0.599	-0.1964	0	1.3479	13.9627
CLCF1	0.04684	0.1875	0	0.41953	6.91076		CISH	0.171	0.05157	1	1.38902	46.8402
CLCN5	0.1387	0.06863	0.947	0.37092	3.07978		CKAP2L	0.01324	0.2563	0.984	-2.44986	41.8305
CLCNKA	0.4209	-0.01722	0.905	0.5463	4.91822		CKAP5	0.2247	0.02966	0.971	1.03855	47.1886
CLDN1	0.7099	-0.04725	0.93	0.22439	5.44282		CLASP2	0.0768	0.1173	1	0.88717	45.4048
CLDN10	0.2536	0.02015	0.924	0.36427	4.1254		CLCA2	0.4015	-0.01396	0.974	0.98218	48.0543
CLDN11	0.0149	0.3786	0	1.18573	-2.39402		CLCC1	0.5962	-0.03876	0.98	1.3354	48.5201
CLDN12	0.2397	0.03923	0.935	0.50859	2.89138		CLCF1	0.03073	0.2266	0	1.32546	42.7519
CLDN16	0.3494	-0.004062	0.948	0.30583	4.58274		CLCN5	0.2479	0.02193	0.983	0.86579	47.3115
CLDN17	0.4334	-0.01919	0.962	-0.18351	4.89793		CLCNKA	0.5565	-0.03491	0.963	1.2104	48.5213
CLDN18	0.348	-0.003763	0.959	0.99705	4.587		CLDN1	0.8794	-0.05417	0.983	0.2817	48.8092
CLDN19	0.2715	0.02225	0.989	0.47902	2.31351		CLDN10	0.3039	0.006283	0.978	1.03844	47.6373
CLDN2	0.8454	-0.05326	0.951	-0.077822	5.53989		CLDN11	0.2324	0.04741	0.946	3.2775	30.149
CLDN20	0.5328	-0.03236	0.945	0.28535	5.13926		CLDN12	0.2946	0.01523	0.978	1.48461	34.7085
CLDN25	0.1571	0.05846	0.773	0.4016	3.79809		CLDN16	0.3117	0.004381	0.981	1.0001	47.6687
CLDN8	0.2964	0.008181	0.949	-0.7679	4.33735		CLDN17	0.4405	-0.02029	0.988	-0.53301	48.1597
CLEC12A	0.6908	-0.04606	0.94	-0.18367	5.40682		CLDN18	0.3718	-0.008543	0.987	2.8913	47.925
CLEC12B	0.07627	0.1178	0.946	0.97106	1.99492		CLDN19	0.2504	0.03099	0.926	1.4414	35.5533
CLEC17A	0.0005884	0.4618	0	1.21712	-3.20879		CLDN2	0.9601	-0.0554	0.985	0.060612	48.832
CLEC1A	0.1643	0.05481	0.962	-0.91314	3.39239		CLDN20	0.704	-0.04689	0.983	0.52727	48.6705
CLEC2B	0.9279	-0.05506	0.95	0.023881	5.57368		CLDN25	0.1001	0.09542	0.845	1.36186	46.5189
CLEC3A	0.4825	-0.02624	0.935	0.41936	5.0299		CLDN8	0.2547	0.01981	0.984	-2.5708	47.3534
CLEC3B	0.4442	-0.02084	0.96	-0.36704	4.92712		CLEC12A	0.7868	-0.05115	0.984	-0.38375	48.7517
CLEC4E	0.966	-0.05545	0.948	-0.03706	5.58092		CLEC12B	0.09984	0.09567	0.982	2.6998	45.7447
CLEC4F	0.7846	-0.05106	0.965	-0.28994	5.52328		CLEC17A	0.001972	0.3887	0	3.44394	43.9929
CLEC4G	0.4116	-0.01569	0.966	1.18552	4.84466		CLEC1A	0.1412	0.06718	0.987	-2.89419	46.3639
CLEC5A	0.3816	-0.01041	0.929	-0.30959	4.72847		CLEC2B	0.6431	-0.04269	0.985	0.37752	48.5896
CLEC7A	0.5768	-0.03694	0.955	-0.28248	5.23056		CLEC3A	0.5403	-0.03319	0.982	1.1639	48.4087
CLEC9A	0.6475	-0.04303	0.952	0.30059	5.34532		CLEC3B	0.3877	-0.01153	0.989	-1.2461	47.9897
CLGN	0.002047	0.3863	0	0.70382	-0.582406		CLEC4E	0.9566	-0.05538	0.984	-0.13871	48.8315
CLHC1	0.05638	0.1426	0.938	1.55489	1.43233		CLEC4F	0.5691	-0.03619	1	-1.68064	48.6103
CLIC1	0.02259	0.3956	1	0.24632	-4.61321		CLEC4G	0.3609	-0.006405	0.989	3.9286	47.8867
CLIP2	0.00448	0.3343	0.679	1.63943	-2.79879		CLEC5A	0.518	-0.03066	0.982	-0.73335	48.359
CLIP4	0.008417	0.2897	0.947	0.8819	-2.34066		CLEC7A	0.5489	-0.03411	0.986	-0.90359	48.4251
CLK1	0.00758	0.2973	0.501	0.55071	-1.01239		CLEC9A	0.5031	-0.02887	0.984	1.31183	48.3227
CLK2	0.3735	-0.008873	0.974	-0.45503	4.75696		CLHC1	0.103	0.09311	0.979	4.0375	45.8073
CLK3	0.06966	0.2445	0	1.07387	-0.631555		CLIC1	0.08276	0.2193	1	0.60238	22.5811
CLK4	0.01057	0.2731	0	0.53895	2.8037		CLIP2	0.01041	0.2742	0.913	4.1299	41.7203
CLMP	0.01801	0.233	0.709	-1.80632	-0.0790266		CLIP4	0.02157	0.2191	0.981	2.33805	42.8103
CLN6	0.06877	0.2464	0	0.80725	-0.658822		CLK1	0.01383	0.2531	0.73	1.70538	43.3104
CLN8	0.3132	0.00401	0.96	-0.6978	4.43233		CLK2	0.3224	0.001848	0.999	-1.48096	47.8304
CLNS1A	0.08818	0.1359	0	0.32067	1.94958		CLK3	0.5521	-0.06593	0.97	1.4309	26.6135
CLOCK	0.07342	0.121	0.826	0.60265	2.24306		CLK4	0.4969	-0.0281	0.975	0.67048	48.3276
CLPB	0.6703	-0.04468	0.934	-0.19967	5.38864		CLMP	0.0138	0.2532	0.94	-5.59339	42.1291
CLPS	0.111	0.131	0.871	1.02437	1.81854		CLN6	0.01429	0.4497	0	3.30946	21.9724
CLPTM1L	0.3395	-0.001965	0.919	0.21853	4.58139		CLN8	0.3645	-0.00713	0.987	-1.8465	47.8972
CLPX	0.8526	-0.06413	0.961	0.044197	5.62327		CLOCK	0.1161	0.08327	0.959	1.61148	46.1149
CLRN1	0.2614	0.01906	0.918	0.28641	4.80205		CLPB	0.6778	-0.0452	0.98	-0.6073	48.6441
CLRN2	0.212	0.03429	0.949	0.24788	3.80383		CLPS	0.139	0.1041	0.963	3.1546	33.4745
CLSPN	0.0004382	0.4784	0	-2.08079	-3.83439		CLPTM1L	0.3498	-0.004158	0.977	0.67124	47.8508
CLUAP1	0.0004586	0.4759	0.307	1.04968	-5.96113		CLPX	0.8086	-0.06236	0.989	-0.17673	42.3822
CLUH	0.03421	0.1828	1	0.33568	1.34679		CLRN1	0.1914	0.04518	0.972	1.00461	45.0984
CLUL1	0.3874	-0.01147	0.96	-0.63236	4.74142		CLRN2	0.1133	0.08529	0.998	0.90585	46.0659
CLVS1	0.592	-0.043	0.943	0.17758	6.46731		CLSPN	0.001024	0.4293	0	-6.0551	42.6164
CLYBL	0.9648	-0.05544	0.948	-0.030346	5.58075		CLSTN1	0.658	-0.04381	0.975	0.96017	48.6326
CMAS	0.4667	-0.0241	0.955	0.26969	4.98178		CLSTN2	0.9982	-0.05556	0.985	0.0039156	48.8349
CMBL	0.8366	-0.05299	0.942	0.067017	5.53723		CLUAP1	0.0008047	0.4437	0.363	3.07502	39.4252
CMC1	0.5684	-0.03612	0.957	0.24732	5.21728		CLUH	0.1087	0.08864	1	0.75573	46.0428
CMIP	0.8887	-0.2431	0.966	-0.068088	7.48364		CLUL1	0.2896	0.009937	0.987	-2.32352	47.5552
CMKLR1	0.5034	-0.0289	0.959	0.38357	5.08029		CLVS1	0.372	-0.009287	0.983	0.88679	44.7497
CMPK1	0.5484	-0.07237	0.937	0.1749	6.47131		CLYBL	0.983	-0.05553	0.985	-0.045141	48.8344
CMTM5	0.1885	0.04372	0.754	0.70801	4.17175		CMAS	0.6461	-0.04292	0.986	0.50462	48.5943
CMTR1	0.6551	-0.04359	0.952	-0.089693	5.3557		CMBL	0.9785	-0.05551	0.984	0.026557	48.8341
CNDP2	0.3133	0.003985	0.967	-0.14984	4.45783		CMC1	0.5633	-0.03561	0.986	0.74173	48.4537
CNGA1	0.3744	-0.009042	0.969	-0.54452	4.72872		CMIP	0.8399	-0.2357	0.995	-0.31099	20.5286
CNGA3	0.0002697	0.5047	0	-2.30746	-4.86863		CMKLR1	0.5406	-0.03322	0.986	1.0466	48.4074
CNGA4	0.00677	0.3054	0.86	0.73362	-2.57668		CMPK1	0.2677	0.04452	0.764	0.86205	26.7441
CNGB3	0.1552	0.05948	0.958	-0.77077	3.28218		CMTM5	0.3894	-0.01183	0.972	1.67405	48.0224
CNKSR1	0.02195	0.2178	0.804	1.06724	-0.0169894		CMTR1	0.7504	-0.04947	0.985	-0.18914	48.7193
CNMD	0.5213	-0.03105	0.954	0.29366	5.11539		CNDP2	0.3756	-0.009274	0.991	-0.39038	47.9559
CNOT10	0.4735	-0.02503	0.94	0.47411	5.0005		CNGA1	0.3595	-0.006124	0.991	-1.6856	47.8904
CNOT2	0.8253	-0.2329	0	6.8073	-10.0729		CNGA3	0.001306	0.4145	0	-6.4543	43.129
CNOT4	0.353	0.128	1	0.61221	5.37252		CNGA4	0.006013	0.3138	0.968	2.23087	40.277
CNOT6	0.7147	-0.05689	0.688	-0.13609	2.63048		CNGB3	0.1223	0.07897	0.986	-2.48083	46.1088
CNPY2	0.003636	0.4794	0	-0.56138	-3.38798		CNKSR1	0.02365	0.212	0.915	3.19745	43.3557
CNPY4	0.9351	-0.05516	0.946	-0.068109	5.57576		CNMD	0.7091	-0.0472	0.986	0.52661	48.6767
CNR1	0.2655	0.02251	0.867	0.31813	0.659684		CNOT10	0.4647	-0.02382	0.978	1.4607	48.2357
CNR2	0.005461	0.3205	0.961	1.4875	-3.21346		CNOT2	0.8158	-0.231	0	38.053	9.92869
CNST	0.8181	-0.05237	0.951	0.12604	5.52299		CNOT4	0.4533	-0.05165	1	1.5664	14.985
CNTD1	0.2985	0.007633	0.957	-0.48746	4.35436		CNOT6	0.4806	-0.03071	0.966	-1.0074	39.1167
CNTF	0.3579	-0.00581	0.902	0.64091	4.70094		CNPY2	0.002373	0.5133	0	-1.74712	26.6406
CNTFR	0.6702	-0.04467	0.956	0.25261	5.38073		CNPY4	0.8943	-0.05449	0.984	-0.33698	48.8149
CNTN1	0.09507	0.0997	0.956	0.55219	2.40558		CNR1	0.427	-0.02253	0.97	0.76355	36.3636
CNTN2	0.886	-0.05432	0.945	0.082437	5.5605		CNR2	0.02118	0.2205	0.985	3.7584	42.771
CNTN6	0.006814	0.3049	0	0.68568	1.90858		CNST	0.7089	-0.04719	0.986	0.61742	48.6759
CNTRL	0.8753	-0.05407	0.954	-0.1089	5.55731		CNTD1	0.3818	-0.01044	0.986	-1.20542	47.9615
CNTROB	0.8382	-0.05304	0.948	0.087921	5.53532		CNTF	0.4472	-0.02129	0.975	1.7251	48.1953
COBL	0.6871	-0.04582	0.973	-0.36776	5.47306		CNTFR	0.9547	-0.05536	0.984	-0.10166	48.8312
COCH	0.000754	0.4475	0	1.02532	-2.68366		CNTN1	0.1449	0.0651	0.984	1.4341	46.4073
COG1	0.5171	-0.03056	0.946	-0.13011	5.10413		CNTN2	0.9651	-0.05544	0.984	0.07516	48.8327
COG4	0.9244	-0.05501	0.947	-0.079337	5.57279		CNTN3	0.2188	0.03177	1	3.5995	47.2535
COG7	0.9514	-0.05533	0.949	-0.074013	5.57871		CNTN6	0.1868	0.04442	0.962	1.18106	46.9277
COIL	0.8727	-0.05401	0.951	0.11614	5.55424		CNTNAP1	0.3539	-0.00499	0.868	1.0293	48.4949
COL11A1	6.031e-05	0.5782	0	1.57529	-8.08068		CNTRL	0.64	-0.04245	0.993	-0.95576	48.6123
COL12A1	0.08732	0.1067	1	0.92304	3.12819		CNTROB	0.8957	-0.05452	0.985	0.16585	48.8153
COL15A1	0.9089	-0.05477	0.947	0.047983	5.56818		COBL	0.4113	-0.01563	1	-2.0466	48.2095
COL16A1	0.1776	0.05155	0.965	0.34784	4.09539		COG1	0.4483	-0.02146	0.982	-0.46064	48.1803
COL17A1	0.2027	0.03788	1	-0.35475	4.61257		COG4	0.7549	-0.0497	0.985	0.78139	48.7236
COL1A2	0.5491	-0.03413	0.942	-0.38356	5.17538		COG7	0.9501	-0.05532	0.985	-0.22782	48.8304
COL21A1	0.1605	0.05673	0.78	0.90297	3.80853		COIL	0.7218	-0.04794	0.986	0.76293	48.6909
COL24A1	0.5925	-0.03843	0.942	0.30124	5.25845		COL11A1	0.0001734	0.5275	0	4.6141	38.8406
COL28A1	0.7937	-0.05144	0.94	-0.40497	5.5092		COL12A1	0.1838	0.04576	1	2.1113	46.9625
COL3A1	0.2201	0.03131	0.893	0.34623	3.97551		COL15A1	0.8336	-0.0529	0.985	-0.26809	48.7845
COL6A5	0.1958	0.04065	1	1.12805	4.55474		COL16A1	0.3239	0.001779	0.99	0.76319	45.8889
COL7A1	0.06246	0.1342	1	0.88343	2.50293		COL17A1	0.4036	-0.01433	1	-0.68209	48.1838
COL8A1	0.141	0.06731	1	0.150721	3.99126		COL1A2	0.686	-0.04575	0.984	-0.7843	48.6486
COL8A2	0.01299	0.2578	1	0.28133	-0.576733		COL21A1	0.3796	-0.01003	0.957	1.8213	48.0655
COLEC10	0.8795	-0.05417	0.948	-0.04121	5.55671		COL24A1	0.8694	-0.05393	0.985	0.28723	48.804
COMMD10	0.3468	-0.002319	0	-0.37834	3.62584		COL28A1	0.822	-0.05251	0.981	-1.0465	48.7801
COMMD2	0.008013	0.2933	0	0.92638	2.24013		COL3A1	0.3319	-0.0002945	0.954	0.83254	47.8877
COMP	0.02408	0.2105	0.472	0.44913	1.44234		COL6A5	0.2262	0.02915	1	3.06386	47.3076
COMT	0.1053	0.09128	0.886	1.25444	2.71828		COL7A1	0.1443	0.06542	1	2.04184	46.5461
COPB1	0.4195	-0.01698	0.918	0.2706	4.88084		COL8A1	0.2598	0.01828	1	0.33822	47.5302
COPB2	0.7929	-0.05141	0.944	0.046193	5.50565		COL8A2	0.04313	0.1643	1	0.68211	44.3103
COPRS	0.3981	-0.01337	0.96	0.41475	4.7792		COLEC10	0.9719	-0.05548	0.985	0.028883	48.8334
COPS3	0.07452	0.1197	0.881	0.87407	2.09646		COMMD10	0.5842	-0.06591	0.974	-0.84827	29.5672
COPS4	0.02693	0.4587	0	0.81527	0.482693		COMMD2	0.1758	0.04931	0.963	2.7076	46.8229
COPS7A	0.4645	0.1111	0	0.46461	-1.78757		COMT	0.1294	0.07437	0.975	3.5314	46.2308
COPS7B	0.0878	0.3673	0	-1.04414	-11.0382		COPB1	0.645	-0.04283	0.982	0.48327	48.5943
COQ10B	0.393	-0.01305	0.947	0.23969	5.55421		COPB2	0.7622	-0.05005	0.983	0.15763	48.7309
COQ3	0.7126	-0.04741	0.954	-0.2199	5.43028		COPS3	0.1591	0.05745	0.974	2.2738	46.5965
COQ4	0.3132	0.004017	0.908	0.4345	4.48848		COPS4	0.01664	0.5235	0	2.35564	17.5154
COQ6	0.7944	-0.05147	0.941	0.086129	5.50866		COPS7A	0.3989	0.3122	0	2.0804	5.93852
COQ7	0.9687	-0.05546	0.948	-0.018039	5.5812		COPS7B	0.8721	-0.1932	0	-0.38887	10.4923
CORO1B	0.02212	0.2172	1	0.47724	0.488223		COQ10B	0.213	0.03609	0.982	1.04967	45.6281
CORO1C	0.1436	0.07435	0.936	0.48926	2.16748		COQ3	0.6418	-0.04259	0.986	-0.82981	48.588
CORO2B	0.01022	0.643	0.883	0.63226	0.144369		COQ4	0.3388	-0.00181	0.978	1.28819	47.8018
CPA3	0.53	-0.03204	0.939	0.16199	5.13816		COQ6	0.8677	-0.05388	0.983	0.15861	48.8037
CPB1	0.03439	0.1824	0.924	1.09251	0.504054		COQ7	0.8316	-0.05283	0.984	-0.30199	48.7835
CPB2	0.4442	-0.02084	0.921	0.57421	4.95135		CORO1B	0.06492	0.131	1	1.14266	45.0902
CPE	0.9028	-0.05466	0.958	-0.061958	5.57432		CORO1C	0.1705	0.0587	0.979	1.4606	41.9924
CPEB1	0.2192	0.0613	0	0.40739	3.89134		CORO2B	0.01523	0.5952	0.781	1.84909	18.8641
CPEB2	0.03344	0.7641	0	0.4263	-5.43853		CPA3	0.543	-0.03348	0.983	0.47256	48.4131
CPEB4	0.5096	-0.02966	0.934	0.20388	5.09849		CPB1	0.016	0.242	0.951	3.67418	42.3615
CPLX4	0.0002243	0.6359	0	1.92454	-6.36385		CPB2	0.3285	0.0004543	0.978	2.2714	47.7567
CPM	0.0814	0.1125	0.986	0.52162	2.37233		CPE	0.7144	-0.04751	1	-0.44949	48.8276
CPN1	0.1328	0.07223	0.96	0.72945	3.01417		CPEB1	0.1666	0.1002	0	1.31476	28.9091
CPNE3	0.007886	0.2944	0	0.71582	2.20725		CPEB2	0.09324	0.5511	0	1.09227	8.26679
CPNE6	0.03298	0.1858	1	0.218779	1.27503		CPEB4	0.6249	-0.04124	0.983	0.46438	48.5628
CPNE9	0.116	0.3029	0	0.42481	3.07351		CPLX4	0.0004958	0.5904	0	5.78329	29.4031
CPOX	0.24	0.02449	0.925	0.55267	4.03457		CPM	0.04234	0.1657	1	1.73924	44.2749
CPS1	0.9068	-0.05473	0.95	0.037612	5.5675		CPN1	0.2428	0.02355	0.987	1.7164	47.2782
CPSF6	0.7286	-0.1685	0	0.13674	0.987082		CPNE6	0.0569	0.1418	1	0.57272	44.8409
CPSF7	0.05437	0.6788	0	0.85751	1.92883		CPNE9	0.03288	0.5571	0	1.66323	16.1438
CPT1B	0.04055	0.1692	0.946	-1.33024	0.794076		CPOX	0.5152	-0.03033	0.982	0.94587	48.3527
CPT1C	0.00516	0.3245	0	0.67125	1.33732		CPS1	0.9231	-0.05499	0.985	0.092716	48.8242
CPTP	0.9406	-0.05522	0.947	-0.031149	5.57679		CPSF6	0.416	-0.03704	0	0.90143	15.0474
CPVL	0.2195	0.03151	0.954	1.0625	3.86384		CPSF7	0.04192	0.7275	0	2.51336	11.6245
CPZ	0.2979	0.007781	0.709	0.53396	5.07065		CPT1B	0.03463	0.1819	0.979	-4.0208	43.7478
CR2	0.5296	-0.032	0.937	-0.20971	5.1403		CPT1C	0.003702	0.3473	0	2.11033	45.3041
CRACR2A	0.9765	-0.0555	0.949	0.010012	5.58199		CPTP	0.7866	-0.05115	0.983	-0.33279	48.7525
CRAT	0.003376	0.3535	0.901	0.76152	-4.13499		CPVL	0.2662	0.01638	0.985	2.8799	47.4231
CRB1	0.1632	0.05539	1	0.77916	4.24506		CPZ	0.7168	-0.04765	1	-0.53464	48.8302
CRBN	0.806	-0.09305	0.951	0.079276	0.606537		CR2	0.4147	-0.0162	0.971	-0.79369	48.1155
CREB1	0.3323	-0.0003814	0.919	-3.1552	4.54972		CRACR2A	0.7206	-0.04787	0.986	0.36611	48.6894
CREB3	0.358	-0.005826	0.933	0.64232	4.63194		CRAT	0.02075	0.2221	0.956	1.86309	42.8518
CREB3L3	0.5184	-0.03071	0.94	0.18733	5.11082		CRB1	0.2128	0.03398	1	2.02611	47.2077
CREB3L4	0.2943	0.008704	0.896	0.85409	4.42901		CRBN	0.7362	-0.08696	0.985	0.38055	29.6182
CREBBP	0.2356	0.02591	0.944	0.34738	3.97766		CREB1	0.2	0.03893	0.968	-12.9056	47.0135
CRELD1	0.9455	-0.05527	0.948	-0.023552	5.57764		CREB3	0.3774	-0.009616	0.981	1.8706	47.9488
CREM	0.1306	0.08303	0.968	0.73039	4.63811		CREB3L3	0.4857	-0.02665	0.983	0.59231	48.2804
CRISP1	0.2384	0.02499	0.93	0.92884	4.01469		CREB3L4	0.6217	-0.04098	0.981	1.2749	48.5608
CRISPLD1	0.5221	-0.03114	0.934	0.13941	5.12708		CREBBP	0.4224	-0.01746	0.983	0.71326	48.1009
CRISPLD2	0.6892	-0.04596	0.947	-0.15453	5.40033		CREBRF	0.9151	-0.05487	0.986	-0.075494	48.8221
CRKL	0.08542	0.7547	0	0.66381	-3.98926		CRELD1	0.7793	-0.05083	0.982	-0.28424	48.748
CRLF3	0.513	-0.03007	0.939	0.17159	5.09947		CREM	0.1319	0.08214	0.946	2.1478	43.8041
CRMP1	0.8452	-0.05326	0.949	0.1877	5.53947		CRIP3	0.3349	-0.0009646	1	-0.72663	47.9185
CRNN	0.02766	0.1997	0.961	1.67338	0.0610744		CRISP1	0.1614	0.05628	0.98	3.2592	46.6002
CROCC	0.07143	0.1232	0.693	0.76623	2.65522		CRISPLD1	0.7218	-0.04794	0.984	0.22871	48.6902
CROT	0.8074	-0.05198	0.959	-0.11619	5.52393		CRISPLD2	0.5733	-0.0366	0.984	-0.64528	48.4725
CRTAP	0.2866	0.02075	0.965	2.1022	2.5554		CRKL	0.141	0.6069	0	1.84586	6.57907
CRTC1	0.3396	-0.001994	0.901	0.27473	4.62964		CRLF3	0.7494	-0.04942	0.984	0.25804	48.7184
CRX	0.5634	-0.06206	0	0.19516	6.93516		CRMP1	0.8847	-0.05429	0.985	0.43644	48.8109
CRYBA1	0.0819	0.1994	0	0.43142	0.929037		CRNN	0.0284	0.1976	0.986	5.0008	43.3512
CRYBA2	0.4743	-0.02514	0.945	0.54239	4.99893		CROCC	0.1122	0.08604	0.777	2.0039	47.0967
CRYBB3	0.1964	0.05303	0.955	0.4094	2.11898		CROT	0.8593	-0.05366	0.987	-0.25305	48.8004
CRYBG2	0.2572	0.01908	0.911	1.00898	4.17687		CRTAP	0.02136	0.3403	0	4.9125	30.3409
CRYGN	0.5422	-0.03339	0.933	-0.21171	5.17256		CRTC1	0.5129	-0.03005	0.98	0.57717	48.3516
CRYGS	0.2583	0.01875	0.944	0.27368	4.12428		CRX	0.3657	-0.00936	0.984	1.9933	31.2658
CRYL1	0.3278	0.01883	0.842	-0.8734	6.22872		CRYBA1	0.06163	0.2376	0.936	1.6934	25.6711
CRYM	0.5286	-0.03189	0.953	-0.24259	5.13059		CRYBA2	0.4537	-0.02225	0.983	1.7613	48.1948
CS	0.9726	-0.05548	0.948	0.015668	5.5816		CRYBB3	0.3086	0.007707	0.982	1.02428	38.4436
CSAD	0.2316	0.02727	0.93	0.53438	3.96727		CRYBG2	0.3281	0.0005543	0.975	2.5997	47.7627
CSE1L	0.5755	-0.05422	0.959	-0.099589	4.14694		CRYBG3	0.4028	-0.01419	1	-0.94653	48.181
CSF1	0.5022	-0.02875	0.956	-0.62251	5.07287		CRYGN	0.6798	-0.04533	0.983	-0.45352	48.6412
CSF1R	0.8396	-0.05309	0.945	-0.14859	5.53696		CRYGS	0.4286	-0.01845	0.983	0.57195	48.1198
CSF3	0.1917	0.04235	0.925	-0.81567	3.66467		CRYL1	0.3528	0.002027	0.92	-2.4454	22.5962
CSGALNACT1	0.01184	0.2647	0	1.13998	3.03285		CRYM	0.316	0.003355	0.984	-1.1342	47.6865
CSGALNACT2	0.009575	0.2804	0.397	1.25767	-0.0696881		CS	0.667	-0.04445	0.986	-0.60014	48.6237
CSK	0.01539	0.3058	0	0.71467	-1.47711		CSAD	0.1969	0.04019	0.972	1.7395	46.9684
CSN2	0.05897	0.1389	0.864	1.13284	1.70995		CSE1L	0.308	0.01016	0.987	-0.5458	34.7602
CSN3	0.6532	-0.04345	0.954	0.2773	5.35432		CSF1	0.4105	-0.01551	0.995	-2.31646	48.1129
CSNK1G1	0.0008991	0.4371	0	0.9899	-2.3118		CSF1R	0.7091	-0.0472	0.983	-0.82363	48.6772
CSNK1G3	0.6978	-0.363	0.701	0.11061	1.99546		CSF3	0.1471	0.06385	0.97	-2.7863	46.4785
CSPG4	0.05195	0.1492	1	0.52377	2.153		CSGALNACT1	0.009276	0.2827	0	3.5773	47.1916
CSPP1	0.3078	0.005329	0.909	0.44815	4.46123		CSGALNACT2	0.01144	0.2673	0.767	3.8159	42.7307
CSRNP1	0.2979	0.007791	0.959	-0.4825	4.35501		CSK	0.005194	0.3984	0	2.49099	32.6766
CSRNP2	0.01085	0.2711	0.946	0.9477	-1.82312		CSN2	0.05482	0.1448	0.96	3.75721	44.7182
CSRP3	0.09612	0.127	0.724	0.90838	-0.87449		CSN3	0.9563	-0.05537	0.985	0.10214	48.8314
CST11	0.04775	0.156	0.944	1.51938	1.11027		CSNK1G1	0.008648	0.2878	0.547	3.5281	43.3356
CST8	0.7482	-0.04936	0.932	0.1215	5.47999		CSNK1G3	0.7211	-0.3834	0.403	0.30571	10.7161
CSTF1	0.3507	-0.00434	0.952	-1.0448	4.58918		CSPG4	0.08388	0.11	1	1.36329	45.5683
CSTL1	0.9723	-0.05548	0.948	0.04052	5.58161		CSPP1	0.3551	-0.005236	0.975	1.30276	47.8806
CTDP1	0.1265	0.07618	1	-0.51309	3.79997		CSRNP2	0.027	0.2016	0.982	2.4694	43.2535
CTDSPL2	0.2967	0.008086	0.966	-0.51573	4.37118		CSRP3	0.01066	0.3383	0.199	3.5789	32.3411
CTH	0.04265	0.1652	0.568	0.68221	2.1565		CST11	0.06789	0.1274	0.983	4.27814	45.0296
CTHRC1	0.3279	0.001856	0.913	0.2168	3.53931		CST8	0.9641	-0.05543	0.985	-0.051505	48.8326
CTLA4	0.00298	0.3978	0.674	-1.35057	-3.32751		CSTF1	0.5244	-0.0314	0.985	-2.1173	48.3719
CTNND1	0.005934	0.3147	0.587	1.37535	-1.86923		CSTL1	0.9148	-0.05487	0.984	0.38247	48.8219
CTNS	0.2861	0.01085	0.875	0.9069	4.44763		CTDP1	0.2614	0.01782	1	-1.10841	47.5397
CTSB	0.5245	-0.03141	0.96	-0.17639	5.13209		CTDSPL2	0.3341	-0.0007839	0.988	-1.4412	47.7741
CTSK	0.3232	0.004721	0.947	0.32113	3.35184		CTH	0.06141	0.1356	0.764	2.00969	46.0532
CTSS	0.5794	-0.03719	0.952	-0.45395	5.23282		CTHRC1	0.2181	0.04233	0.966	0.84567	38.4247
CTSW	0.1467	0.06405	0.766	0.92551	3.7011		CTLA4	0.00406	0.3757	0.706	-3.95187	36.524
CTTN	0.1106	0.08726	0.692	0.58571	3.46426		CTNND1	0.02034	0.2237	0.804	3.8235	43.6901
CTXN3	0.5389	-0.04838	0.951	0.39965	4.07203		CTNS	0.4727	-0.02492	0.946	1.75196	48.4235
CUBN	0.4169	-0.01656	0.974	-1.05363	4.90804		CTSB	0.5255	-0.03153	0.985	-0.52148	48.3745
CUEDC2	0.9001	-0.05781	0.96	-0.051872	6.19937		CTSK	0.85	-0.07997	0.986	0.20079	35.98
CUL5	0.05733	0.4567	0	-0.217228	-13.4009		CTSS	0.3773	-0.009586	0.985	-2.1928	47.9443
CUL7	0.09256	0.1019	1	0.71685	3.23534		CTSW	0.1367	0.06981	0.954	2.95045	46.4389
CUTC	0.4187	-0.02352	0.933	0.37475	3.786		CTTN	0.2451	0.02284	0.966	1.5795	47.3556
CWC22	0.7434	-0.04911	0.934	0.42941	5.47267		CTXN3	0.5416	-0.04884	0.984	1.2846	35.573
CWC25	0.9133	-0.05484	0.947	-0.090851	5.56956		CUBN	0.4379	-0.01989	0.999	-2.9285	48.2668
CWF19L1	0.8683	-0.0539	0.945	0.087335	5.55236		CUEDC2	0.6946	-0.04898	0.984	0.48997	47.0616
CWF19L2	0.3416	-0.00242	0.89	0.70478	4.66749		CUL5	0.2137	0.1463	0	-0.66683	9.94519
CX3CR1	0.02063	0.2226	0	0.418014	4.14796		CUL7	0.1282	0.07507	1	1.89	46.3384
CXADR	0.9971	-0.05555	0.949	-0.0030809	5.58293		CUTC	0.366	-0.009093	0.975	1.3442	35.0671
CXCL10	0.1174	0.1358	0	-0.63273	6.00156		CWC22	0.9079	-0.05475	0.989	-0.40273	48.8278
CXCL11	0.7821	-0.083	0.912	0.19472	1.78349		CWC25	0.9737	-0.05549	0.985	0.08182	48.8336
CXCL13	0.6519	-0.04336	0.933	-0.3857	5.36481		CWF19L1	0.7127	-0.04741	0.982	0.58912	48.6822
CXCL8	0.2942	0.008727	0.944	-0.51593	4.32744		CWF19L2	0.3004	0.007144	0.973	2.2924	47.6414
CXCR4	0.6775	-0.04518	0.948	0.20617	5.38536		CWH43	0.3915	-0.01221	0.987	-2.0701	47.9985
CXHXorf21	0.6307	-0.04171	0.938	0.33304	5.32528		CX3CR1	0.3717	-0.008535	0.967	0.77293	47.9798
CXHXorf57	0.02293	0.2144	0	-0.68801	4.35746		CXADR	0.9691	-0.05547	0.985	-0.10133	48.8332
CXXC1	0.2612	0.02917	1	0.20694	1.97754		CXCL10	0.1487	0.1053	0.7	-2.29599	33.8181
CYLC2	0.9216	-0.05497	0.95	-0.047394	5.57199		CXCL11	0.8831	-0.08867	0.977	0.34907	31.7929
CYP27B1	0.5616	-0.03544	0.946	0.15242	5.19867		CXCL13	0.724	-0.04807	0.981	-0.93512	48.6963
CYR61	0.8905	-0.05441	0.948	0.042638	5.56132		CXCL8	0.3698	-0.00816	0.983	-1.3822	47.9174
CYSLTR1	0.189	0.04347	0.905	0.4271	3.69005		CXCR4	0.4688	-0.02438	0.984	1.0677	48.2354
CYSLTR2	0.1399	0.06792	0.961	-0.89287	3.10908		CXHXorf21	0.5265	-0.03165	0.981	1.3156	48.3807
CYTIP	0.8239	-0.05257	0.947	0.16422	5.52646		CXHXorf57	0.5314	-0.0322	1	0.5439	48.5331
CYTL1	0.002756	0.367	0.44	1.03405	-2.83312		CXXC1	0.4346	-0.02737	0.967	0.44472	33.7624
CYYR1	0.3057	0.03496	0	0.35608	1.58778		CYLC2	0.9013	-0.05463	0.985	-0.17715	48.8173
DAAM1	0.1043	0.09208	1	0.22158	3.45283		CYLD	0.2847	0.01123	0.979	0.68965	47.5359
DAB2IP	0.2304	0.07076	0	1.335	1.1558		CYP27B1	0.7733	-0.05056	0.984	0.22431	48.7402
DAG1	0.02872	0.1967	1	-0.52745	1.00394		CYR61	0.9523	-0.05534	0.985	0.057247	48.8308
DAGLA	0.4406	-0.02031	0.955	0.13635	4.90749		CYSLTR1	0.2702	0.01524	0.978	1.11882	47.4571
DAO	0.7015	-0.04673	0.946	0.30273	5.41548		CYSLTR2	0.1735	0.05042	0.985	-2.45201	46.7189
DAPL1	0.0389	0.1726	0.942	1.47155	0.715651		CYTIP	0.8753	-0.05407	0.984	0.34356	48.807
DAPP1	0.5813	-0.03737	0.949	0.51414	5.23545		CYTL1	0.007473	0.2983	0.628	2.81083	42.603
DAZL	0.2891	0.01175	0.893	-0.31683	-0.797944		CYYR1	0.1319	0.2256	0	1.56771	18.2171
DBF4B	0.8801	-0.05418	0.952	0.057193	5.55791		DAAM1	0.2645	0.01689	1	0.4493	47.5585
DBH	0.02203	0.2175	0.963	1.79677	-0.383641		DAB2IP	0.2593	0.05002	0	3.5764	22.2051
DBN1	0.008008	0.2933	1	0.65964	-1.55911		DAG1	0.1066	0.09028	1	-1.16086	46.0068
DBNL	0.3575	-0.005723	0.896	0.44036	4.71698		DAGLA	0.6246	-0.04122	0.986	0.25682	48.5616
DBR1	0.9036	-0.05467	0.947	-0.036598	5.56645		DAO	0.8728	-0.05401	0.984	0.39169	48.8056
DBT	0.02118	0.2205	0.766	0.67255	0.043286		DAPL1	0.1133	0.0853	0.98	3.4886	45.9765
DBX1	0.09472	0.1285	0	0.33783	3.8334		DAPP1	0.6466	-0.04296	0.984	1.3346	48.5948
DCAF1	0.5607	-0.03534	0.929	0.24746	5.21594		DARS2	0.5966	-0.0388	0.989	-0.6061	48.5207
DCAF10	0.3654	-0.007304	0.945	0.64568	4.64796		DAZL	0.1574	0.06596	0.933	-1.28826	37.7857
DCAF11	0.1252	0.07706	1	0.23347	3.78109		DBF4B	0.8001	-0.0517	0.986	0.28321	48.762
DCAF12	0.9169	-0.0549	0.95	-0.02922	5.57071		DBH	0.04061	0.1691	0.984	4.8746	44.0485
DCAF16	0.3954	-0.0129	0.946	0.28095	4.75825		DBN1	0.01331	0.2559	1	1.80415	41.9869
DCAF5	0.8034	-0.05182	0.944	0.19229	5.51337		DBNL	0.3277	0.0006473	0.974	1.3868	47.7673
DCAKD	0.9142	-0.05486	0.951	0.092835	5.57015		DBR1	0.8146	-0.05225	0.983	-0.20744	48.7727
DCDC2B	0.2521	0.02062	0.988	-0.71865	4.38695		DBT	0.04323	0.1641	0.871	1.90148	44.7952
DCK	0.08808	0.106	0.928	0.82069	2.28303		DCAF1	0.7545	-0.04968	0.983	0.39521	48.7238
DCLRE1B	0.4726	-0.02491	0.958	-0.39281	5.00117		DCAF10	0.5039	-0.02897	0.985	1.4813	48.3247
DCP1A	0.1902	0.04298	0.943	0.77977	3.62485		DCAF11	0.1237	0.07803	1	0.67828	46.2745
DCPS	0.9285	-0.05507	0.95	-0.058184	5.57386		DCAF12	0.874	-0.05404	0.985	-0.13298	48.8063
DCSTAMP	0.3152	0.003547	0.894	0.5393	4.53743		DCAF16	0.5974	-0.03887	0.984	0.52267	48.5165
DCT	0.08763	0.1064	0.95	-0.94123	2.2516		DCAF5	0.8899	-0.0544	0.985	-0.31758	48.8131
DCTN1	0.7572	-0.04981	0.948	0.31164	5.4738		DCAKD	0.9121	-0.05482	0.984	0.27981	48.821
DCTN3	0.9642	-0.05543	0.949	-0.039408	5.58065		DCDC2	0.9195	-0.05494	0.984	-0.28729	48.8234
DCTN4	0.6654	-0.04434	0.933	0.31054	5.3832		DCDC2B	0.2851	0.01112	1	-1.95813	47.6755
DCUN1D3	0.009503	0.4238	0	-1.64312	-3.37499		DCK	0.2122	0.03422	0.979	1.8497	47.0645
DCUN1D4	0.7183	-0.1057	0	0.21812	6.79041		DCLRE1B	0.4769	-0.02549	0.985	-1.15091	48.2569
DDAH1	0.02893	0.2642	0.227	1.26816	4.58534		DCP1A	0.3762	-0.009392	0.984	1.6382	47.9405
DDAH2	0.03368	0.2488	0.8	0.92768	0.201724		DCPS	0.8127	-0.05217	0.986	-0.46033	48.771
DDB2	0.4613	-0.02334	0.953	0.61884	4.96472		DCSTAMP	0.5407	-0.03323	0.967	0.98119	48.465
DDC	0.2897	0.009893	0.93	0.38329	4.32219		DCT	0.0973	0.09779	0.982	-2.822	45.6978
DDIAS	0.8756	-0.05408	0.956	0.14195	5.55914		DCTN1	0.6063	-0.03966	0.984	1.582	48.5316
DDIT3	0.005826	0.316	0	0.880135	1.58712		DCTN2	0.5157	-0.03038	0.987	0.7989	48.3541
DDIT4	0.1548	0.1403	0	0.32711	0.378482		DCTN3	0.9041	-0.05468	0.985	0.32244	48.8183
DDIT4L	0.3218	0.001986	0.945	0.44747	4.46263		DCTN4	0.3997	-0.01365	0.976	1.82459	48.0432
DDN	0.5527	-0.03451	0.921	0.55782	5.21657		DCUN1D3	0.1741	0.08476	0.929	-5.0135	29.7057
DDOST	0.1957	0.06326	0.918	0.34628	2.61306		DCUN1D4	0.5787	-0.0798	0	0.95777	27.6378
DDR1	0.1853	0.04508	0.939	0.55503	3.58481		DDAH1	0.009098	0.3742	0.112	4.23015	35.0797
DDX10	0.9911	-0.05555	0.949	0.0053542	5.58282		DDAH2	0.08135	0.1551	0.947	2.6138	35.0718
DDX11	0.09051	0.1038	0.923	0.60814	2.34364		DDB2	0.3428	-0.002669	0.987	2.3265	47.8081
DDX21	0.3738	-0.008932	0.934	0.57427	4.69234		DDC	0.5512	-0.03436	0.983	0.66672	48.4306
DDX23	0.788	-0.08343	0.933	-0.12126	6.00578		DDIAS	0.5339	-0.03248	1	1.4903	48.5385
DDX24	0.0233	0.2131	0.819	1.7112	0.051938		DDIT3	0.4338	-0.01927	0.968	1.13661	48.1901
DDX25	0.4973	-0.02814	0.933	0.18124	5.07062		DDIT4	0.1133	0.1937	0	1.01578	20.5659
DDX27	0.4753	-0.02528	0.858	0.16059	5.21692		DDIT4L	0.4615	-0.02336	0.983	1.0031	48.2161
DDX4	0.6207	-0.04089	0.915	0.13182	5.35486		DDN	0.918	-0.05492	0.98	0.26847	48.8286
DDX43	0.6944	-0.04629	0.952	0.37085	5.4074		DDOST	0.2288	0.04469	0.97	1.02015	34.331
DDX47	0.01326	0.2562	0	1.39403	3.26305		DDR1	0.1749	0.04973	0.983	1.6269	46.7339
DDX49	0.3429	-0.002642	0.939	0.53886	5.96676		DDX10	0.682	-0.04548	0.969	-0.57853	48.6912
DDX50	0.4028	-0.0142	0.934	0.18409	4.79505		DDX11	0.15	0.06224	0.976	1.53149	46.4861
DDX52	0.006786	0.3052	0	-1.36166	1.90009		DDX21	0.507	-0.02934	0.984	1.2823	48.3319
DDX58	0.8711	-0.05397	0.951	0.10149	5.55323		DDX23	0.8513	-0.08727	0.987	-0.26098	33.9608
DDX59	0.003056	0.3601	0	0.93336	0.252757		DDX24	0.037	0.1766	0.973	4.5659	43.8961
DEAF1	0.2289	0.0719	1	0.48941	6.64297		DDX25	0.3696	-0.008114	0.979	0.7356	47.9243
DEDD2	0.2809	0.01226	0.952	0.22655	4.2556		DDX27	0.6626	-0.04414	1	-0.17849	48.7631
DEF8	0.1254	0.2022	1	0.35144	1.58614		DDX4	0.7648	-0.05017	0.976	0.23921	48.749
DEGS1	0.8973	-0.05455	0.945	0.030517	5.56491		DDX43	0.5299	-0.03204	0.986	1.7729	48.385
DEK	0.3166	0.01999	1	0.27174	5.2527		DDX47	0.004829	0.3291	0	4.72836	45.8535
DENND1C	0.09595	0.09894	0.955	-0.64332	2.42186		DDX49	0.4305	-0.02077	0.984	1.3792	45.0534
DENND2A	0.0919	0.1025	0.917	0.57861	2.38416		DDX50	0.6799	-0.04534	0.983	0.27131	48.641
DENND2C	0.0787	0.1152	1	0.15206	2.93589		DDX52	0.1342	0.07133	0.733	-2.6837	47.6512
DENND2D	0.05773	0.1406	1	-1.0805	2.35379		DDX58	0.9058	-0.05471	0.984	-0.22212	48.819
DENND4A	0.01961	0.2265	0.921	0.89833	-0.598097		DDX59	0.1256	0.07679	0.973	2.6118	46.184
DENND4C	0.0706	0.1242	1	0.52869	2.73333		DEAF1	0.2488	0.05728	1	1.3284	27.5415
DENND6A	0.901	-0.05462	0.944	0.040201	5.56677		DEDD2	0.2808	0.0123	0.985	0.67231	47.506
DEPDC1	0.5884	-0.03804	0.954	0.64127	5.25069		DEF8	0.1304	0.1947	1	1.08905	22.2252
DEPDC5	0.4382	-0.01994	0.951	-0.21253	4.8971		DEGS1	0.6033	-0.0394	0.973	0.36825	48.5548
DEPDC7	0.9942	-0.05555	0.949	0.0034978	5.58289		DEK	0.3208	0.01736	1	0.88474	26.671
DEPP1	0.008134	0.2922	0.991	1.52363	-2.01952		DENND1C	0.0382	0.174	0.982	-2.33315	43.9313
DEPTOR	0.1703	0.143	1	0.26054	4.16612		DENND2A	0.1577	0.05817	0.965	1.44899	46.6207
DERL1	0.2229	0.1773	0	0.8347	4.01113		DENND2C	0.1863	0.04467	1	0.33717	46.9852
DET1	0.02055	0.2627	0.349	0.47528	3.21602		DENND2D	0.1025	0.09354	1	-2.7266	45.9351
DFFA	0.3445	-0.003029	0.919	0.25224	4.60391		DENND4A	0.04638	0.1584	0.963	2.2892	44.3813
DGCR2	0.7332	-0.04857	0.939	0.10805	5.4555		DENND4C	0.1138	0.08488	1	1.35282	46.1252
DGKA	0.7784	-0.05079	0.952	0.20387	5.49336		DENND6A	0.8297	-0.05277	0.982	0.20856	48.7835
DGKB	0.6996	-0.07557	0	0.085329	8.84602		DEPDC1	0.8197	-0.05243	0.985	0.80599	48.7755
DGKH	0.7059	-0.047	0.936	-0.24624	5.43025		DEPDC5	0.2035	0.03754	0.982	-1.02542	46.99
DGKZ	0.816	-0.0588	0.841	0.09363	7.77649		DEPDC7	0.8233	-0.05255	0.987	0.31864	48.779
DHCR24	0.0987	0.4182	0	0.4484	4.09803		DEPP1	0.01594	0.2423	1	4.12464	42.3486
DHDH	0.1045	0.09189	0.594	0.55973	3.73211		DEPTOR	0.3293	0.01224	1	0.5626	24.8041
DHODH	0.05127	0.1503	1	0.63983	2.12809		DERL1	0.1259	0.3525	0	2.8117	15.0867
DHRS1	0.1655	0.05423	1	1.08607	4.26975		DET1	0.008387	0.3388	0.303	1.5451	38.3597
DHRS3	0.2988	0.07809	0.868	-0.32521	-0.897246		DFFA	0.3534	-0.004884	0.978	0.78006	47.8627
DHRS7	0.1685	0.05277	0.961	0.38871	3.4316		DGCR2	0.9362	-0.05517	0.985	-0.076235	48.8276
DHRS7B	0.5191	-0.03078	0.94	-0.27585	5.11293		DGKA	0.9821	-0.05553	0.985	-0.049991	48.8343
DHRS7C	0.333	-0.000552	0.938	0.29051	4.51891		DGKB	0.5293	-0.05061	1	-0.31157	35.9063
DHX16	0.04892	0.1541	1	0.44461	2.03832		DGKH	0.7087	-0.04718	0.979	-0.74321	48.6834
DHX34	0.02596	0.2047	1	0.54974	0.80489		DGKZ	0.9644	-0.06236	0.98	0.060106	47.0723
DHX36	0.3036	0.006349	0.954	-0.49816	4.37691		DHCR24	0.03701	0.6289	0.173	1.56734	14.8199
DHX38	0.892	-0.05444	0.944	-0.037335	5.56337		DHDH	0.2782	0.013	0.975	1.41873	47.5139
DHX40	0.7913	-0.1146	1	0.18817	1.47114		DHODH	0.0313	0.1899	1	2.0226	43.687
DHX57	0.01083	0.2713	1	0.99651	-0.944568		DHRS1	0.2843	0.01135	1	2.4542	47.6709
DHX58	0.01187	0.2645	0	-1.47446	3.03827		DHRS3	0.1033	0.4065	0	-1.42914	11.3544
DHX8	0.02408	0.2105	1	0.184239	0.656747		DHRS7	0.3327	-0.0004785	0.988	0.82097	47.766
DHX9	0.02702	0.2015	0	-1.68032	4.68161		DHRS7B	0.2658	0.01651	0.969	-1.37124	47.4666
DICER1	0.04173	0.1669	0.94	1.02709	0.854153		DHRS7C	0.3409	-0.002269	0.98	0.8925	47.8041
DIDO1	0.7694	-0.05038	0.957	-0.21866	5.49019		DHX16	0.1418	0.06686	1	0.98348	46.5153
DIEXF	0.005378	0.3216	1	1.0287	-2.37555		DHX34	0.101	0.09469	1	1.20916	45.9096
DIMT1	0.7695	-0.05039	0.95	-0.071502	5.48493		DHX36	0.3551	-0.005247	0.986	-1.3383	47.8586
DIO1	0.1728	0.05072	0.971	0.60458	3.51898		DHX38	0.8534	-0.0535	0.983	-0.15027	48.7968
DIP2B	0.5454	-0.03374	0.959	0.4807	5.17434		DHX40	0.8939	-0.1223	0.967	0.30682	25.4748
DIP2C	0.07022	0.1711	0	0.32343	4.6442		DHX57	0.06249	0.1342	1	2.1976	45.0183
DIS3	0.001426	0.4091	0	0.88466	-1.34047		DHX58	0.01779	0.234	0	-4.2823	48.5052
DIS3L	0.02885	0.1963	1	1.34187	1.01302		DHX8	0.04971	0.1528	1	0.47189	44.5834
DISP1	0.7053	-0.04697	0.953	-0.092496	5.42111		DHX9	0.4426	-0.02061	0.984	-1.8547	48.1618
DISP3	0.002114	0.3842	0.613	0.63174	-4.11059		DICER1	0.05351	0.1468	0.98	2.9447	44.5844
DIXDC1	0.3019	0.006772	0.923	0.54629	4.39819		DIDO1	0.8112	-0.05212	0.986	-0.53443	48.7702
DKC1	0.0979	0.09728	0.927	0.7981	2.47974		DIEXF	0.01199	0.2638	1	2.73996	41.7748
DKK3	0.1973	0.04003	0.947	0.37791	3.68462		DIMT1	0.8823	-0.05423	0.984	-0.10803	48.8099
DKK4	0.1183	0.08174	0.95	0.59035	2.79644		DIO1	0.1654	0.05429	1	1.83682	46.7827
DLAT	0.04072	0.1689	0.648	0.73522	1.75306		DIP2B	0.4481	-0.02143	0.988	1.80436	48.1803
DLC1	0.281	0.01223	1	-0.20722	5.13877		DIP2C	0.03089	0.2576	0	1.09175	35.0028
DLEC1	0.01703	0.2373	0	1.27157	3.76497		DIS3	0.02073	0.2222	0.961	1.79347	42.8193
DLG1	0.09573	0.09913	0.523	0.88182	3.86139		DIS3L	0.05265	0.1481	1	3.4927	44.693
DLGAP3	0.0682	0.127	1	0.20349	2.66839		DISP1	0.6522	-0.04338	0.99	-0.33242	48.6128
DLK2	0.1364	0.07004	1	-0.43584	3.93244		DISP3	0.005173	0.3243	0.673	1.75488	41.6103
DLL3	0.929	-0.05508	0.947	0.042513	5.57401		DIXDC1	0.4812	-0.02606	0.983	1.1234	48.2687
DLX6	0.2378	0.2251	0	1.37617	2.01884		DKC1	0.1396	0.06811	0.981	2.1889	46.3463
DMAC1	0.0006052	0.4602	0.447	-2.00076	-6.05204		DKK3	0.3471	-0.00358	0.983	0.83376	47.8263
DMP1	0.2552	0.01968	0.923	0.80274	4.13535		DKK4	0.1951	0.04093	0.985	1.4542	46.9177
DMRTB1	0.6523	-0.04338	0.943	-0.36683	5.35284		DLAT	0.1108	0.08713	0.944	1.926	46.1193
DMRTC2	0.3594	-0.006101	0.982	0.36248	4.80189		DLC1	0.479	-0.02577	1	-0.39762	48.4081
DMTF1	0.09088	0.2303	0.969	0.8529	3.81499		DLEC1	0.7721	-0.05051	0.981	0.54275	48.7423
DMXL1	0.02065	0.2225	0.896	2.32492	-0.430372		DLG1	0.3695	-0.008103	0.974	1.8284	47.9411
DMXL2	0.02713	0.2012	1	0.57177	0.891779		DLGAP3	0.1956	0.04074	1	0.42781	47.0674
DNA2	0.1168	0.08277	1	0.17046	3.65685		DLK2	0.276	0.01362	1	-0.93627	47.6249
DNAAF2	0.02519	0.207	0.953	1.16015	-0.135943		DLL3	0.6947	-0.04631	0.985	-0.58254	48.659
DNAAF4	0.771	-0.05046	0.949	0.15998	5.48618		DLX6	0.06794	0.6307	0	6.3943	10.9444
DNAH1	0.921	-0.05496	0.946	-0.040359	5.57236		DMAC1	0.0003456	0.4914	0.149	-6.541	38.9976
DNAH6	0.4819	-0.02615	0.968	-0.33047	5.05622		DMAC2	0.9499	-0.05532	0.984	-0.080209	48.8305
DNAH7	0.0163	0.2406	0.676	2.8502	-0.158409		DMP1	0.2902	0.009762	0.976	2.23126	47.5746
DNAH8	0.8931	-0.05447	0.952	-0.032942	5.56325		DMRTB1	0.6121	-0.04017	0.981	-1.2185	48.5442
DNAI1	0.2832	0.01163	0.963	-0.3353	4.28697		DMRTC2	0.2372	0.0254	1	1.35063	47.3846
DNAI2	0.3537	-0.004945	0.942	0.2483	4.60299		DMTF1	0.08235	0.2464	0.896	2.538	25.779
DNAJB1	0.4244	-0.01778	0.928	0.45742	4.87626		DMXL1	0.05762	0.1408	0.968	5.7721	44.7713
DNAJB13	0.8566	-0.05359	0.951	0.1312	5.54591		DMXL2	0.04151	0.1673	1	1.54209	44.2365
DNAJB14	0.3047	0.006084	0.952	-1.24836	4.38049		DNA2	0.2481	0.02189	1	0.3692	47.4566
DNAJB2	0.4177	-0.0167	0.97	-0.17397	4.88299		DNAAF2	0.04592	0.1592	0.985	3.07247	44.2854
DNAJB5	0.6264	-0.1388	0	0.10165	1.8749		DNAAF4	0.6092	-0.03991	0.984	0.84404	48.5366
DNAJB8	0.794	-0.05145	0.941	-0.064416	5.50831		DNAH1	0.9912	-0.05555	0.984	-0.012294	48.8348
DNAJB9	0.2522	0.04152	0	0.41845	4.14152		DNAH6	0.3803	-0.01015	0.997	-1.1775	48.0412
DNAJC10	0.9466	-0.05529	0.948	0.056581	5.57787		DNAH7	0.03615	0.1784	0.774	7.4586	44.9813
DNAJC11	0.2353	0.04584	0.729	0.22248	4.80386		DNAH8	0.935	-0.05515	0.985	-0.059833	48.8274
DNAJC12	0.0001806	0.5255	0	-1.2296	-5.72563		DNAI1	0.3488	-0.003951	0.988	-0.87248	47.8373
DNAJC13	0.2486	0.02172	1	-0.14813	4.94566		DNAI2	0.7875	-0.05118	0.984	0.21729	48.7521
DNAJC16	0.4463	-0.02116	0.719	0.17451	5.60987		DNAJB1	0.6629	-0.04416	0.983	0.79998	48.6184
DNAJC18	0.08194	0.1119	0.635	0.82519	3.12697		DNAJB13	0.7826	-0.05097	0.985	0.59945	48.748
DNAJC22	0.826	-0.05265	0.945	0.1091	5.52856		DNAJB14	0.58	-0.03725	0.986	-2.09031	48.4853
DNAJC3	0.007208	0.316	0	0.76062	2.61335		DNAJB2	0.3634	-0.006902	0.991	-0.58165	47.9048
DNAJC30	0.5925	-0.03843	0.919	0.35478	5.2972		DNAJB5	0.6523	-0.1474	0	0.28632	17.4804
DNAJC5B	0.0382	0.1944	0.437	0.6531	3.04807		DNAJB8	0.957	-0.05538	0.985	0.040225	48.8317
DNAJC5G	0.4197	-0.01702	0.93	-0.49559	4.85855		DNAJB9	0.2849	0.02454	0	1.13711	29.8781
DNAJC6	0.1592	0.05741	0.709	0.6554	4.04502		DNAJC10	0.8757	-0.05408	0.985	0.40024	48.8069
DNAJC7	0.8796	-0.05417	0.946	0.098736	5.55703		DNAJC11	0.5838	-0.06021	1	-0.19296	33.7913
DNAL1	0.05182	0.1494	0.278	-0.60587	3.87743		DNAJC12	0.0001785	0.526	0	-3.75663	38.9029
DNASE1	0.003155	0.358	0	0.87532	0.318961		DNAJC13	0.4297	-0.01862	1	-0.29644	48.2682
DNASE1L3	0.5164	-0.03047	0.944	0.27863	5.10307		DNAJC16	0.4651	-0.02388	1	-0.30846	48.3711
DNASE2	0.006093	0.3128	0	2.26744	1.67908		DNAJC18	0.2065	0.03639	0.969	2.3079	47.0577
DNHD1	0.2056	0.03672	0.914	-0.83517	3.80587		DNAJC22	0.9762	-0.0555	0.985	0.044519	48.8338
DNMBP	0.119	0.08122	1	-0.48569	3.69058		DNAJC3	0.1888	0.04631	0.754	1.25912	46.6644
DNMT1	0.03975	0.1708	1	0.72909	1.63822		DNAJC30	0.6099	-0.03998	0.978	1.0606	48.549
DNMT3L	0.9037	-0.05789	0.768	0.098606	2.5242		DNAJC5B	0.005882	0.3481	0.276	2.42424	39.8916
DNTT	0.7688	-0.05036	0.943	-0.17779	5.48635		DNAJC5G	0.5117	-0.02992	0.982	-1.2201	48.3453
DNTTIP2	0.4423	-0.02056	0.983	-0.30884	5.10803		DNAJC6	0.2856	0.011	0.97	1.8918	47.5757
DOCK5	0.1401	0.06781	0.865	0.53791	3.29118		DNAJC7	0.7471	-0.04931	0.985	-0.65553	48.7162
DOCK6	0.09342	0.1011	0.955	0.32348	2.37185		DNAL1	0.02287	0.2146	0.301	-2.1147	46.6874
DOK1	0.002732	0.3676	0	1.0301	0.0193418		DNASE1	0.04003	0.1703	0.617	2.22885	46.0175
DOK2	0.9085	-0.05476	0.945	-0.043939	5.56895		DNASE1L3	0.7184	-0.04774	0.984	0.48051	48.6864
DOLPP1	0.05073	0.1511	0.886	0.75995	1.35482		DNHD1	0.1449	0.06506	0.96	-2.8321	46.5023
DOPEY1	0.2432	0.02345	0.961	-0.65034	4.04206		DNMBP	0.2272	0.0288	1	-1.10406	47.3148
DOPEY2	0.0483	0.1551	1	1.75815	2.01384		DNMT1	0.04815	0.1554	1	2.03714	44.522
DPAGT1	0.02176	0.2184	0.929	1.24142	-0.407291		DNMT3L	0.8709	-0.05713	0.971	0.51381	44.3223
DPCD	0.524	-0.03136	0.913	-0.42523	5.17388		DNTT	0.4548	-0.02241	0.967	-1.3241	48.2552
DPEP2	0.7923	-0.05138	0.94	0.099035	5.5084		DNTTIP2	0.3689	-0.007991	1	-1.00233	48.0584
DPH1	0.02962	0.1943	0.752	0.82306	0.755963		DOCK5	0.2349	0.02617	0.95	1.2397	47.3775
DPH2	0.2792	0.01272	0.957	0.35414	4.25113		DOCK6	0.1638	0.05508	0.986	0.80389	46.6207
DPH5	0.2296	0.02796	0.905	-0.33546	4.0116		DOK2	0.8525	-0.05347	0.987	0.20755	48.7976
DPH6	0.01567	0.4391	0	0.84374	-1.59872		DOLPP1	0.04396	0.1627	0.962	2.47846	44.2864
DPM1	0.3906	-0.01205	0.96	0.2425	4.75364		DOPEY1	0.2148	0.03326	0.989	-2.0201	47.0839
DPM2	0.4691	-0.05462	0	-0.18199	2.76835		DOPEY2	0.1073	0.08972	1	4.2262	46.0192
DPP10	0.2903	0.009743	0.965	-0.6029	4.33122		DPAGT1	0.0947	0.1	0.98	2.7545	45.6522
DPP3	0.3605	-0.006332	0.93	0.43454	4.64687		DPCD	0.6926	-0.04618	0.978	-0.80707	48.6663
DPP8	0.06386	0.1959	0.761	0.47001	1.39674		DPEP2	0.8862	-0.05432	0.984	0.16284	48.8118
DPP9	0.1853	0.1089	0.536	0.33922	6.22162		DPH1	0.07882	0.1151	0.839	1.96112	46.1145
DPT	0.1783	0.08168	0.999	-0.6125	7.76657		DPH2	0.3753	-0.009214	0.987	0.86872	47.9383
DPY19L3	0.2996	0.007351	0.714	0.41549	5.06343		DPH5	0.1388	0.06859	0.955	-1.22539	46.4561
DPYD	0.7747	-0.05063	0.95	0.29371	5.48955		DPH6	0.009329	0.4961	0	2.63587	21.1994
DPYS	0.286	0.0109	0.785	0.42566	4.74053		DPM2	0.2926	0.03555	0	-0.72734	20.5655
DPYSL3	0.104	0.104	0.635	0.32699	5.33428		DPP10	0.3949	-0.0128	0.989	-1.4545	48.0139
DPYSL5	0.7146	-0.07082	0.914	-0.39078	1.65437		DPP3	0.3901	-0.01194	0.983	1.1794	47.9918
DQX1	0.006841	0.3046	0.347	1.28178	-0.515024		DPP8	0.1337	0.1088	0.953	1.38631	33.4747
DRAXIN	0.006553	0.3077	1	0.89914	-1.96955		DPP9	0.3198	0.01372	0.979	0.82393	26.9795
DRC1	0.4819	-0.02615	0.962	0.23077	5.03381		DPT	0.2675	0.02946	1	-1.4132	34.9086
DRC3	0.8328	-0.05287	0.951	0.11721	5.53248		DPY19L3	0.5951	-0.03866	1	-0.39206	48.6579
DRD1	0.02345	0.2126	0.9	2.32986	-0.188724		DPY19L4	0.2758	0.01366	0.997	0.79828	47.5545
DRD2	0.1246	0.07743	0.816	1.04359	3.2449		DPYD	0.7139	-0.04748	0.984	1.1315	48.6815
DRD3	0.00131	0.4144	0	1.12462	-1.51819		DPYS	0.7597	-0.04993	0.98	0.3729	48.7337
DRGX	0.002355	0.3773	0	0.82991	-0.290075		DPYSL3	0.08179	0.1259	0.657	1.05327	44.4987
DRP2	0.1153	0.08383	1	0.90529	3.63377		DPYSL5	0.9567	-0.08306	0.972	0.19551	33.9972
DSC1	0.1099	0.08777	0.696	0.88886	3.43542		DQX1	0.05862	0.1394	0.947	2.58627	44.9269
DSC3	0.0001159	0.5475	0.251	2.07618	-8.59431		DRAXIN	0.02884	0.1964	1	2.16753	43.5266
DSEL	0.01237	0.2614	0	-1.52444	3.12147		DRC1	0.4118	-0.01571	0.991	0.7983	48.0819
DSG1	0.9077	-0.05475	0.938	0.059135	5.57497		DRC3	0.8354	-0.05296	0.985	0.34812	48.7857
DSG3	0.7149	-0.04754	0.953	-0.33358	5.43185		DRD1	0.04528	0.1603	0.973	6.3588	44.2874
DSP	0.000957	0.4334	0	-1.6774	-2.18		DRD2	0.2329	0.02682	0.973	2.8803	47.2408
DST	0.002219	0.3811	0	4.634	-0.413789		DRD3	0.03616	0.1784	0.646	2.41481	45.6666
DTL	0.6704	-0.04469	0.954	-0.10867	5.37888		DRGX	0.0387	0.173	1	2.6724	44.1009
DTNA	0.5868	-0.03789	0.94	0.2596	5.25033		DRP2	0.238	0.02513	1	1.99375	47.3902
DTNB	0.5783	-0.03709	0.959	-0.38056	5.23972		DSC1	0.2105	0.03487	0.858	2.2385	47.7441
DTWD1	0.000275	0.5037	0	0.88691	-4.82713		DSC2	0.2287	0.02826	0.984	-2.1567	47.1807
DTWD2	0.1511	0.06164	0.938	0.616	3.23553		DSC3	0.0003363	0.4929	0.472	5.92637	36.9542
DTX2	0.2403	0.02438	0.96	0.53094	4.01901		DSG1	0.9639	-0.05543	0.982	0.062954	48.8342
DUS2	0.281	0.01223	0.944	0.65469	4.25674		DSG3	0.505	-0.0291	0.986	-1.8085	48.3277
DUS3L	0.1496	0.06246	0.928	0.43316	3.23361		DSP	0.0421	0.1662	0.803	-4.4415	45.1215
DUSP1	0.2824	0.01807	0.665	0.22206	-0.745121		DST	0.06379	0.1325	1	2.9975	45.0572
DUSP14	0.7085	-0.04716	0.945	-0.47293	5.42412		DTL	0.7329	-0.04855	0.987	-0.25156	48.703
DUSP16	0.1885	0.04369	0.951	-1.15554	3.60876		DTNA	0.3142	0.003777	0.981	1.42	47.6808
DUSP19	0.9187	-0.05493	0.947	0.056452	5.57132		DTNB	0.6775	-0.04518	0.987	-0.8507	48.6386
DUSP26	0.04914	0.1537	0.566	0.70181	2.43689		DTWD1	0.007403	0.299	0.734	2.53607	42.0198
DUSP27	0.361	-0.006435	0.951	-0.2989	4.6302		DTWD2	0.2716	0.01484	0.982	1.439	47.4567
DVL1	0.06143	0.152	1	0.126023	2.52786		DTX2	0.3992	-0.01357	0.988	1.143	48.0259
DYM	0.04832	0.1551	0.355	0.2825	3.34309		DUS2	0.3158	0.003402	0.984	1.8522	47.6857
DYNC1I1	0.1373	0.2616	0.889	0.49588	-0.68933		DUS3L	0.1837	0.04578	0.977	1.1789	46.8297
DYNC1I2	0.01427	0.383	0.258	0.81125	2.81421		DUSP1	0.5638	-0.04863	0.95	0.47012	34.7732
DYNC2H1	0.3252	0.001204	0.899	0.4177	4.57101		DUSP14	0.8719	-0.05399	0.984	-0.63829	48.8052
DYNLRB2	0.01842	0.9452	0	0.801683	-6.80176		DUSP16	0.1628	0.05559	0.982	-3.6624	46.6119
DYRK1A	0.3786	-0.009835	0.949	0.2144	4.69734		DUSP19	0.8232	-0.05255	0.984	0.37471	48.7783
DYRK1B	0.2528	0.02041	1	-0.27236	4.97247		DUSP26	0.1006	0.09504	0.724	1.8904	47.185
DYRK2	0.006918	0.3982	0.821	1.20402	-3.06563		DUSP27	0.4307	-0.01878	0.983	-0.76516	48.1268
DYRK3	0.002851	0.3647	0	0.7509	0.108577		DVL1	0.118	0.09232	1	0.30646	41.6061
DYSF	0.007184	0.3011	0.025	1.4085	1.7524		DYM	0.07367	0.1207	0.624	0.83745	47.1395
DZIP1L	0.1669	0.05357	0.888	-0.36496	3.52359		DYNC1I1	0.08791	0.367	0.781	1.63375	14.5647
DZIP3	0.3599	-0.006206	0.933	-0.35177	4.63882		DYNC1I2	0.01107	0.4087	0.211	2.41106	30.2105
E2F6	0.06952	0.9762	1	0.910401	-6.25799		DYNC2H1	0.3921	-0.01231	0.972	1.1022	48.031
EAF1	0.3731	-0.008802	0.956	-0.83328	4.68194		DYNLRB2	0.01359	0.9595	0	2.63802	1.47854
EAPP	0.3732	-0.008824	0.965	0.75417	4.7042		DYRK1A	0.2964	0.008158	0.986	0.72681	47.5901
EBAG9	0.01881	0.3833	0	1.06411	0.286054		DYRK1B	0.4959	-0.02797	1	-0.47513	48.4509
EBI3	0.2247	0.02966	0.927	1.4422	3.92318		DYRK2	0.03848	0.235	0.939	3.1261	33.5844
EBP	0.03163	0.1891	0.941	1.15562	0.314196		DYRK3	0.05602	0.1431	0.949	2.2182	44.8233
ECE1	0.2079	0.03585	0.926	0.31381	3.79839		DYSF	0.003616	0.3489	0	4.6026	45.2555
ECE2	0.4915	-0.02741	0.961	-0.24032	5.0558		DZIP1L	0.1696	0.05225	0.97	-1.15373	46.7214
ECHDC2	0.01341	0.2554	0.964	-0.47373	-1.37187		DZIP3	0.441	-0.02036	0.984	-0.85561	48.1567
ECI2	0.1431	0.06609	1	-0.42309	4.01738		E2F6	0.1823	0.8405	1	2.44619	5.59902
ECSCR	0.7935	-0.05143	0.945	0.33281	5.50542		EAF1	0.3926	-0.0124	0.985	-2.4197	48.0001
ECSIT	0.7977	-0.0516	0.951	0.18898	5.5084		EAPP	0.5569	-0.03495	0.988	1.4963	48.4449
ECT2	0.901	-0.05462	0.949	-0.085996	5.56529		EBAG9	0.01463	0.4111	0	3.1764	25.308
ECT2L	0.4275	-0.01827	0.91	-0.33837	4.92734		EBI3	0.2943	0.00872	0.979	3.7691	47.587
EDAR	0.3409	0.002809	1	0.36672	0.189429		EBP	0.04696	0.1574	0.98	3.2708	44.3352
EDC3	0.9654	-0.05544	0.947	0.021904	5.58088		ECE1	0.4086	-0.01518	0.978	0.62265	48.0657
EDC4	0.5483	-0.03405	0.902	0.17539	5.2546		ECE2	0.3581	-0.005854	0.988	-0.96063	47.8729
EDEM3	0.2361	0.02575	0.943	0.2635	3.98199		ECHDC2	0.0281	0.1984	0.986	-1.26686	43.3311
EDIL3	0.01558	0.2441	0	0.69602	3.58658		ECHDC3	0.402	-0.01405	0.984	-0.61846	48.0325
EDN1	0.7933	-0.05142	0.946	-0.19668	5.50482		ECI2	0.2174	0.03227	1	-1.04063	47.2432
EDN2	0.6723	-0.04482	0.954	0.28197	5.38063		ECSCR	0.7397	-0.04892	0.983	1.31549	48.7092
EDNRA	0.5902	-0.03821	0.955	-0.20098	5.25469		ECSIT	0.892	-0.05445	0.985	0.3033	48.8139
EEF1AKMT3	0.8501	-0.1906	0.959	0.13106	8.57199		ECT2	0.9339	-0.05514	0.985	-0.17108	48.827
EEF1E1	0.7312	-0.04846	0.95	0.35714	5.44831		ECT2L	0.491	-0.02734	0.964	-0.88385	48.367
EEF2K	0.9986	-0.05556	0.949	0.00069292	5.58295		EDAR	0.3281	0.009329	0.928	1.2361	24.9733
EFCAB1	0.3415	-0.002389	0.939	-0.98393	4.55528		EDC3	0.7253	-0.04814	0.981	0.54222	48.6971
EFCAB11	0.2573	0.01904	0.957	0.56308	4.12281		EDC4	0.8286	-0.05273	0.982	0.17621	48.784
EFCAB5	0.06871	0.1264	1	-1.28979	2.68248		EDEM3	0.3093	0.004957	0.985	0.6654	47.6541
EFEMP1	0.3292	0.0003101	0.947	0.21067	4.49565		EDIL3	0.835	-0.05294	0.974	0.20883	48.812
EFEMP2	0.6383	-0.1209	0	0.10523	2.63464		EDN1	0.7245	-0.04809	0.984	-0.79854	48.693
EFHB	0.3759	-0.009323	0.93	0.32988	4.70669		EDN2	0.4907	-0.0273	0.986	1.39843	48.2924
EFHC1	0.1138	0.08486	0.944	1.01782	2.72922		EDNRA	0.7291	-0.04835	0.985	-0.38769	48.698
EFL1	0.5207	-0.03098	0.934	0.33023	5.1241		EDNRB	0.4563	-0.02262	0.981	1.5795	48.2051
EFR3A	0.6985	-0.06409	1	0.22539	7.48295		EEF1E1	0.8197	-0.05243	0.985	0.72496	48.7756
EFR3B	0.006765	0.4899	0	0.52921	0.866614		EEF2K	0.7018	-0.04676	0.984	-0.47734	48.6675
EGLN2	0.2809	0.01227	1	0.66709	5.13787		EFCAB1	0.2399	0.02452	0.976	-3.7293	47.2745
EGLN3	0.6241	-0.138	0.947	-0.18923	3.86226		EFCAB11	0.3992	-0.01357	0.986	1.28204	48.0234
EGR1	0.3399	0.001567	0	0.18786	2.92134		EFCAB5	0.1715	0.05136	1	-2.86204	46.8446
EGR2	0.996	-0.05555	0.948	0.00099257	5.58292		EFEMP1	0.2572	0.01905	0.981	0.73387	47.3719
EHBP1	0.2512	0.0209	0.959	-0.62312	4.08903		EFEMP2	0.7775	-0.1499	0.968	0.22119	21.0454
EHF	0.8812	-0.05421	0.949	0.05895	5.55745		EFHB	0.5039	-0.02897	0.983	0.72244	48.3255
EHMT2	0.04873	0.1544	1	0.157905	2.03071		EFHC1	0.1391	0.06843	0.977	2.8161	46.3503
EI24	0.8994	-0.05459	0.949	-0.065792	5.56468		EFL1	0.8051	-0.05189	0.984	0.39203	48.7656
EIF1AD	0.293	0.009057	0.943	0.44925	4.32138		EFNB2	0.5716	-0.0582	0.956	-0.62561	35.9479
EIF2A	0.7682	-0.05033	0.943	-0.14673	5.48591		EFR3A	0.6353	-0.05774	0.995	0.80544	39.5316
EIF2AK3	0.7045	-0.04692	0.949	0.23246	5.41869		EFR3B	0.03592	0.3067	0.502	1.45848	29.3532
EIF2B1	0.7183	-0.08505	0.952	0.29281	4.93274		EGLN2	0.3703	-0.00825	1	1.6126	48.0635
EIF2B2	0.1552	0.05946	0.969	0.66291	3.32183		EGLN3	0.3969	-0.02433	0.976	-0.97491	18.1747
EIF2B3	0.2072	0.03612	0.916	0.2737	3.81374		EGR1	0.2509	0.04814	0	0.6352	25.3917
EIF2B4	0.001223	0.4186	0	1.2098	-1.66316		EGR2	0.9486	-0.05531	0.983	0.038594	48.8308
EIF2B5	0.6394	-0.04241	0.929	0.25345	5.35327		EHBP1	0.2151	0.03312	0.987	-2.0055	47.0821
EIF2D	0.1319	0.07279	0.482	-1.32349	4.61245		EHF	0.8717	-0.05398	0.985	0.19568	48.8051
EIF3A	0.06069	0.1365	1	0.31334	2.44869		EHMT2	0.14	0.06786	1	0.35044	46.4937
EIF5	0.4207	-0.01718	0.964	0.65077	4.86541		EI24	0.7514	-0.04952	0.984	0.5115	48.7205
EIF5B	0.8975	-0.05456	0.949	0.05779	5.564		EIF1AD	0.1324	0.07246	0.98	1.908	46.2548
ELAC1	0.0003256	0.6457	0	0.88235	-5.17326		EIF2A	0.8996	-0.0546	0.982	-0.18885	48.8195
ELAVL1	0.3989	-0.01351	0.931	-0.32619	4.78658		EIF2AK3	0.7124	-0.04739	0.986	0.67414	48.6801
ELF1	0.7992	-0.05166	0.948	-0.085449	5.509		EIF2B1	0.9108	-0.09855	0.988	0.27335	30.2835
ELF2	0.8323	-0.05285	0.948	0.042369	5.53175		EIF2B2	0.1767	0.04891	0.991	1.8574	46.7689
ELF3	0.0835	0.1104	0.921	0.81744	2.19959		EIF2B3	0.1485	0.06305	0.973	0.92855	46.4808
ELF4	0.3815	-0.01037	1	0.11596	5.59123		EIF2B4	0.01299	0.2578	0.626	3.59247	43.7383
ELF5	0.07146	0.1232	0.662	0.48835	2.77294		EIF2B5	0.6663	-0.0444	0.981	0.73691	48.6266
ELK1	0.07892	0.1473	0.276	0.36047	1.51983		EIF2D	0.8026	-0.05179	0.979	-0.90644	48.7725
ELK4	0.02243	0.2161	1	0.58178	0.515665		EIF3A	0.1437	0.06575	1	0.72077	46.5389
ELL	0.56	-0.03527	0.922	-0.13877	5.22935		EIF5	0.457	-0.02273	0.988	1.8241	48.2068
ELL3	0.6936	-0.04624	0.935	0.2321	5.41691		EIF5B	0.9791	-0.05551	0.985	-0.034715	48.8341
ELMO3	0.02108	0.2209	0	-1.29434	4.19094		ELAC1	0.009928	0.3912	0.681	2.44978	30.0208
ELMOD1	0.08035	0.2236	0	0.37131	2.73459		ELAVL1	0.4286	-0.01844	0.98	-0.97428	48.1243
ELMOD2	7.038e-05	0.7236	0	0.80207	-8.65009		ELF1	0.9036	-0.05467	0.984	-0.11948	48.8182
ELMOD3	0.7485	-0.04938	0.95	0.15877	5.46559		ELF2	0.9774	-0.05551	0.985	-0.016519	48.834
ELOA	0.6564	-0.04369	0.953	0.60249	5.35808		ELF3	0.1362	0.07015	0.96	2.1254	46.3965
ELOVL1	0.1749	0.04974	0.959	0.19163	3.49055		ELF4	0.5456	-0.03376	1	0.23312	48.5633
ELOVL2	0.2168	0.05107	0.944	0.30385	2.69016		ELF5	0.1599	0.05705	0.961	1.29774	46.6677
ELOVL3	0.6728	-0.04486	0.961	0.37397	5.39485		ELK1	0.02713	0.2533	0.344	1.31532	34.3395
ELOVL6	0.107	0.1082	0	0.71194	3.17118		ELK4	0.04824	0.1552	1	1.4834	44.5257
ELOVL7	0.06604	0.1296	0.967	-0.52823	1.76292		ELL	0.4857	-0.02665	0.958	-0.48586	48.3859
ELP1	0.02621	0.2039	0	-2.26285	4.62188		ELL3	0.7253	-0.04814	0.982	0.63637	48.6959
ELP2	0.9974	-0.05555	0.949	0.0025728	5.58294		ELMO3	0.4022	-0.01409	1	-1.8064	48.179
ELP3	0.3533	-0.001489	0.983	0.15994	-4.34461		ELMOD1	0.09133	0.2046	0	0.9966	25.3658
ELSPBP1	0.007902	0.2943	0.105	-1.84222	1.24141		ELMOD2	3.22e-05	0.7567	0	2.54154	21.2948
EMB	0.2478	0.02197	0.912	0.75805	4.11472		ELMOD3	0.8223	-0.05252	0.985	0.32951	48.7772
EME1	0.03058	0.1918	0.956	0.99222	0.248168		ELOA	0.574	-0.03668	0.986	2.2606	48.4744
EMG1	0.207	0.03617	0.66	1.04878	4.67122		ELOVL1	0.3192	0.002607	0.986	0.42135	47.7017
EML1	0.003275	0.3555	0	0.58708	0.396615		ELOVL2	0.1954	0.06341	0.98	0.98032	33.998
EML4	0.8291	-0.05275	0.95	0.070137	5.52988		ELOVL3	0.8505	-0.05341	0.986	0.50539	48.7952
EMSY	0.4931	-0.1093	0.943	0.35845	4.21363		ELOVL6	0.6963	-0.05552	0.664	0.7567	41.7341
ENAH	0.5867	-0.04825	1	-0.11306	7.15491		ELOVL7	0.09732	0.09778	0.988	-1.42124	45.6991
ENG	0.1416	0.06695	1	0.34364	3.99894		ELP1	0.596	-0.03875	0.995	2.13084	48.5645
ENKD1	0.4029	-0.01421	0.913	0.30701	4.83897		ELP2	0.7634	-0.05011	0.987	0.70983	48.7325
ENO4	0.2686	0.01569	1	-0.51463	5.06843		ELP3	0.3945	-0.02265	0.896	0.54797	19.7238
ENOSF1	0.9602	-0.05541	0.949	-0.01801	5.58012		ELSPBP1	0.2414	0.02403	0.97	-3.12799	47.3084
ENOX1	0.5099	-0.02969	0.946	-0.36425	5.08743		EMB	0.4085	-0.01516	0.978	1.71761	48.0647
ENOX2	0.1014	0.09442	0.963	0.22631	2.53884		EME1	0.04335	0.1638	0.984	2.78279	44.175
ENPP1	0.01624	0.2409	0	-1.33696	3.66946		EMG1	0.5495	-0.03418	0.976	1.8391	48.444
ENPP2	0.02536	0.2065	1	-1.22538	0.758685		EMILIN2	0.0002338	0.5122	0	9.3053	39.48
ENPP3	0.8627	-0.05375	0.936	0.13931	5.5583		EML1	0.00415	0.3395	0	1.75745	45.5408
ENPP4	0.1876	0.0441	1	1.32835	4.48276		EML4	0.9776	-0.05551	0.985	0.027003	48.834
ENPP5	0.07434	0.1199	0.929	0.62955	1.96808		EMP2	0.2762	0.01357	0.971	2.5999	47.5171
ENTPD1	0.5898	-0.03818	0.939	-0.30224	5.25671		EMSY	0.6283	-0.2163	0.982	0.78136	15.008
ENTPD3	0.5772	-0.03698	0.912	-0.52188	5.28612		ENAH	0.5944	-0.04918	0.988	-0.32511	41.665
EOGT	0.3632	-0.006865	0.83	0.47918	4.94648		ENG	0.3311	-0.0001177	1	0.66917	47.9016
EOMES	0.3918	-0.0141	0.928	0.15648	3.76962		ENKD1	0.2374	0.02533	0.96	1.33513	47.3338
EP400	0.009716	0.2793	1	-1.54279	-1.1652		ENO4	0.3759	-0.009326	1	-1.19994	48.0849
EPB41	0.4182	-0.01678	0.934	0.31008	4.84638		ENOSF1	0.6918	-0.04613	0.985	-0.43783	48.6554
EPB41L5	0.9941	-0.05555	0.949	0.0046395	5.58289		ENOX1	0.467	-0.02414	0.984	-1.2282	48.2307
EPC1	0.2238	0.04732	0.941	0.44953	2.7538		ENOX2	0.1749	0.04974	0.986	0.55947	46.734
EPG5	0.6055	-0.03959	0.931	0.47134	5.29564		ENPP1	0.6911	-0.04608	0.982	-1.2276	48.6572
EPGN	0.6449	-0.04529	0.877	-0.26434	2.35497		ENPP2	0.06045	0.1369	1	-3.0394	44.9556
EPHA1	0.006504	0.3082	0	1.46604	1.8129		ENPP3	0.961	-0.05541	0.986	-0.11499	48.833
EPHA10	0.3795	-0.01001	0.957	-0.23897	4.70617		ENPP4	0.2708	0.01508	1	3.2373	47.5953
EPHA2	0.02046	0.2232	0	0.57347	4.13177		ENPP5	0.08745	0.1066	0.979	1.81057	45.5093
EPHA3	0.02828	0.1979	0.7	0.40755	0.849607		ENTPD1	0.8514	-0.05344	0.984	-0.31246	48.7949
EPHA7	0.3365	-0.001321	0.935	0.5428	4.53915		ENTPD3	0.7742	-0.05061	0.981	-0.82676	48.7443
EPHB3	0.1533	0.06047	0.949	0.32554	3.2542		EOGT	0.6757	-0.04505	0.98	0.69026	48.6401
EPHB4	0.116	0.08336	0.931	0.25349	2.77733		EOMES	0.6192	-0.04866	0.98	0.2904	42.313
EPHB6	0.001478	0.4069	1	0.89205	-5.06331		EP400	0.01038	0.2744	1	-4.43334	41.4834
EPHX2	0.403	-0.02608	0.853	0.44634	6.11766		EPB41	0.5777	-0.03703	0.981	0.62515	48.4838
EPHX4	0.5495	-0.03418	0.905	0.51597	5.2501		EPB41L5	0.9703	-0.05547	0.985	0.071275	48.8333
EPN2	0.4372	-0.01979	0.945	-1.0133	4.89429		EPC1	0.2435	0.03736	0.977	1.3784	34.3984
EPOR	0.7305	-0.1074	0	0.18586	9.20617		EPG5	0.5042	-0.029	0.971	1.8172	48.3657
EPS15	0.5672	-0.036	0.963	-0.29344	5.22984		EPHA1	0.1934	0.04164	0.976	2.2576	46.9195
EPS8	0.01062	0.2727	0	1.00655	2.81383		EPHA10	0.1798	0.04753	0.985	-1.07996	46.7795
EPS8L3	0.686	-0.04575	0.954	-0.20684	5.39834		EPHA3	0.1306	0.0736	0.947	0.84312	46.3939
ERAL1	0.3268	0.0008378	0.962	0.4783	4.50045		EPHA7	0.621	-0.04092	0.982	0.85688	48.5572
ERAP1	0.3999	-0.01369	0.928	0.92847	4.79656		EPHB3	0.1846	0.04537	0.984	0.91069	46.8252
ERBB2	0.4538	-0.02226	0.892	0.1279	5.0536		EPHB4	0.1344	0.07124	0.981	0.69211	46.2782
ERBB3	0.2529	0.02037	0.914	0.58218	4.14279		EPHB6	0.01201	0.2636	1	2.1451	41.7794
ERC1	0.7807	-0.05089	0.953	-0.093078	5.49612		EPHX2	0.3604	0.01277	0.808	1.5186	19.736
ERCC2	0.4235	-0.01764	0.928	0.20255	4.87372		EPHX4	0.08594	0.108	0.67	4.02994	47.1834
ERCC3	0.0114	0.2675	0.876	0.58998	-1.5638		EPN2	0.3089	0.005059	0.986	-3.9869	47.6526
ERCC4	0.003649	0.3482	0.597	1.44964	-2.90991		EPOR	0.5613	-0.07563	0	0.92808	30.7744
ERG28	0.6489	-0.04313	0.955	-0.30496	5.34983		EPS15	0.3778	-0.009695	0.991	-1.3517	47.9597
ERGIC2	0.1639	0.05504	0.92	0.59649	3.40835		EPS8	0.01354	0.2546	0	2.98774	47.9584
ERI3	0.1832	0.046	0.951	-0.73201	3.56032		EPS8L3	0.5181	-0.03067	0.984	-1.0036	48.3577
ERLEC1	0.03585	0.5426	0	0.49689	0.796416		ERAL1	0.3356	-0.001116	0.987	1.41415	47.7773
ERLIN2	0.5598	-0.03526	0.946	0.31456	5.19507		ERAP1	0.6015	-0.03924	0.983	1.7815	48.5245
ERMAP	0.05858	0.1394	0.431	1.76332	3.3522		ERBB2	0.4887	-0.02705	0.958	0.32908	48.3916
ERMN	0.06071	0.1365	1	-0.32722	2.44931		ERBB3	0.2624	0.01751	0.98	1.7621	47.4073
ERP27	0.4327	-0.0191	0.938	1.34912	4.88623		ERC1	0.9809	-0.05552	0.985	-0.023998	48.8342
ERP29	0.3053	0.005937	0.967	-0.44337	4.41817		ERCC2	0.8421	-0.05317	0.984	0.15911	48.7897
ERP44	0.3121	0.01447	0.898	0.3241	-1.38821		ERCC3	0.01442	0.2499	0.976	1.67363	42.0188
ERRFI1	0.6702	-0.0664	0.964	-0.28848	4.31722		ERCC4	0.001646	0.4002	0.793	4.6847	38.5914
ESAM	0.9407	-0.05522	0.946	-0.054831	5.57696		ERG	0.7041	-0.06005	0.987	0.30665	41.7833
ESCO1	0.003683	0.3476	0.748	1.341	-3.45349		ERG28	0.8151	-0.05226	0.986	-0.47767	48.7727
ESD	0.1393	0.09558	0	0.38769	5.75705		ERGIC2	0.1642	0.05488	0.974	1.8727	46.6484
ESPL1	0.03482	0.1814	1	0.85117	1.38131		ERI3	0.0689	0.1262	0.975	-2.921	45.0764
ESR1	0.6672	-0.04446	0.941	-0.18443	5.37566		ERLEC1	0.03798	0.5328	0	1.58603	17.2886
ESRP2	0.1582	0.05793	0.725	0.31749	3.97763		ERLIN2	0.5013	-0.02864	0.983	1.1333	48.3191
ESRRA	0.2138	0.2692	0	0.349	5.7005		ERMAP	0.1699	0.05212	1	1.71267	46.8287
ESRRB	0.2702	0.01525	0.874	0.62017	4.36059		ERMN	0.1562	0.05895	1	-0.73134	46.6841
ESS2	0.3904	-0.01201	0.94	0.68819	4.74502		ERP27	0.426	-0.01804	0.98	4.218	48.1165
ESYT1	0.5754	-0.03681	0.945	0.40475	5.22552		ERP29	0.364	-0.007034	0.99	-1.1839	47.9033
ESYT2	0.6498	-0.0432	0.957	-0.11069	5.35376		ERRFI1	0.8668	-0.08069	0.988	-0.35805	35.9898
ETFB	0.3247	0.003405	0.926	0.21081	3.90235		ESAM	0.9132	-0.05484	0.984	-0.24448	48.8214
ETFDH	0.692	-0.0552	1	0.068065	7.32364		ESCO1	0.004433	0.335	0.849	4.10262	40.3441
ETNK2	0.2942	0.008744	0.948	0.40635	4.32597		ESD	0.1082	0.1237	0	1.33721	40.1612
ETS1	0.1468	0.8955	0	-0.367205	-10.1601		ESPL1	0.1222	0.07906	1	1.857	46.2521
ETV1	0.2988	0.01085	0.935	0.34649	1.7709		ESR1	0.7899	-0.05128	0.983	-0.3427	48.7542
ETV2	0.1869	0.04439	0.793	0.72776	4.02401		ESRP2	0.377	-0.00953	0.975	0.51269	47.9631
ETV4	0.01213	0.2765	0.915	0.56097	-2.57383		ESRRA	0.231	0.2374	0	0.9968	16.6798
ETV5	0.798	-0.05161	0.94	-0.23673	5.51229		ESRRB	0.6471	-0.04299	0.972	0.78383	48.6278
ETV6	0.2479	0.03203	0.361	0.56797	1.34085		ESS2	0.6126	-0.04021	0.983	1.2398	48.5432
EVA1A	0.002017	0.4464	0	0.58231	-2.76582		ESYT1	0.6795	-0.04532	0.982	0.89027	48.6414
EVI2A	0.259	0.01853	0.953	0.59651	4.12892		ESYT2	0.5012	-0.02863	0.987	-0.47904	48.3201
EVI2B	0.09993	0.0956	1	-1.1644	3.37516		ETFB	0.3482	-0.003776	0.968	0.63459	37.5296
EVI5	0.4045	-0.01448	0.954	-0.37287	4.79188		ETFDH	0.5929	-0.04586	1	0.27014	43.9158
EVI5L	0.3887	0.06048	0	0.46868	3.31167		ETHE1	0.1273	0.07569	0.961	4.3804	46.2709
EVL	0.344	0.00373	0	0.85332	2.53718		ETNK2	0.3663	-0.007476	0.984	1.0566	47.9025
EVPL	0.6523	-0.04338	0.925	0.11733	5.37851		ETS1	0.1767	0.8498	0	-1.37175	-1.08996
EXD2	0.05188	0.1493	0.549	0.73397	2.61023		ETV1	0.2056	0.04833	0.971	1.28825	36.3859
EXOC1	0.1872	0.04426	0.948	0.32365	3.59622		ETV2	0.2907	0.009652	0.965	1.6921	47.6275
EXOC2	0.5201	-0.03091	0.967	-0.37671	5.14541		ETV4	0.01124	0.2823	0.949	1.74548	39.5025
EXOC3L1	0.3606	-0.006357	0.833	0.41137	4.92674		ETV5	0.8764	-0.0541	0.985	0.44921	48.8074
EXOC5	0.6276	-0.04146	0.952	0.25817	5.31531		ETV6	0.6677	-0.06117	0.97	0.65885	35.5275
EXOC6	0.3994	-0.01361	0.96	0.18209	4.78311		EVA1A	0.003347	0.4101	0	1.69268	35.8449
EXOC6B	0.05422	0.1854	0	0.35471	3.97508		EVI2A	0.149	0.0628	0.986	2.27837	46.4568
EXOSC10	0.04645	0.1583	1	0.38325	1.93877		EVI2B	0.1899	0.04313	1	-2.72337	47.0175
EXOSC2	0.1388	0.06862	0.769	0.39496	3.59449		EVI5	0.4312	-0.01885	0.982	-1.0432	48.1287
EXOSC3	0.1038	0.09245	1	0.18086	3.44464		EVI5L	0.2403	0.3656	0	1.7128	10.3696
EXOSC5	0.3622	-0.006666	0.946	0.29054	4.63511		EVL	0.1233	0.2055	0	3.8703	19.9263
EXOSC7	0.2398	0.02455	0.96	0.63419	4.01723		EVPL	0.9364	-0.05517	0.986	-0.064269	48.828
EXOSC9	0.005978	0.3142	0	0.60444	1.63979		EXD2	0.001213	0.4191	0	3.09883	42.9731
EXT1	0.01927	0.3263	0.097	0.74316	-3.12014		EXOC1	0.1036	0.0926	0.983	1.13004	45.8112
EYA1	0.02947	0.2171	0	0.32235	4.81119		EXOC2	0.4119	-0.01573	0.99	-1.4378	48.0767
EYA3	0.6988	-0.04657	0.956	-0.34048	5.41662		EXOC3L1	0.6876	-0.04585	0.959	0.49678	48.7494
EZH1	0.1344	0.07121	0.924	0.42943	3.05405		EXOC5	0.7235	-0.04804	0.985	0.57483	48.6919
EZH2	0.01682	0.2978	0	0.57916	5.26551		EXOC6	0.3352	-0.001021	0.988	0.61611	47.7769
EZR	0.8893	-0.05439	0.946	-0.041292	5.56135		EXOC6B	0.07503	0.1525	0	1.00382	40.0955
F13A1	0.5176	-0.04831	0.885	-0.42523	1.38592		EXOSC10	0.1296	0.07422	1	0.86424	46.3568
F13B	0.5796	-0.03721	0.965	-0.47572	5.26056		EXOSC2	0.2492	0.02152	0.971	1.07089	47.3548
F3	0.9944	-0.05555	0.949	-0.002803	5.58289		EXOSC3	0.233	0.0268	1	0.39051	47.3559
F5	0.05419	0.1458	1	0.98442	2.23378		EXOSC5	0.2487	0.02168	0.984	1.11024	47.3154
F7	0.7002	-0.04665	0.937	0.28946	5.42188		EXOSC7	0.3896	-0.01186	0.988	1.4028	47.9921
FAAH	0.3051	0.005993	1	0.51538	5.26458		EXOSC9	0.1425	0.06641	0.973	1.51589	46.4073
FAAP24	0.002413	0.3757	0.208	1.56443	-1.90649		EXT1	0.006844	0.4253	0	2.71744	28.1403
FABP1	0.00905	0.2845	0	0.99163	2.48813		EXTL3	0.6418	-0.04259	0.982	-1.0386	48.5893
FABP12	0.7964	-0.05155	0.953	0.24658	5.50821		EYA1	0.281	0.01419	1	0.54061	43.0923
FABP2	0.8513	-0.05344	0.949	0.14353	5.54282		EYA3	0.8672	-0.05387	0.986	-0.44729	48.8034
FAIM	0.3067	0.009342	0	0.23002	2.74656		EZH2	0.01546	0.3054	0	1.72269	39.6444
FAIM2	0.02283	0.2696	0	0.48521	2.84343		EZR	0.8171	-0.05233	0.984	-0.21178	48.7741
FAM102A	0.02567	0.4655	0	1.73812	1.30888		F13A1	0.555	-0.05535	0.972	-1.3396	31.3932
FAM103A1	0.04001	0.231	0.819	0.4813	4.87682		F13B	0.517	-0.03054	0.993	-1.6473	48.3815
FAM105A	0.2486	0.0217	0.572	0.43717	5.31061		F3	0.8754	-0.05407	0.984	0.19022	48.8069
FAM107A	0.3161	0.003315	0.91	0.86482	4.49786		F5	0.1501	0.06217	1	2.17903	46.6155
FAM114A1	0.2631	0.01729	0.912	0.3925	4.21011		F7	0.6293	-0.0416	0.984	1.0807	48.569
FAM117A	0.719	-0.07756	0.892	-0.36024	1.73361		F9	0.4599	-0.02314	0.987	1.01292	48.2134
FAM120C	0.9561	-0.05537	0.948	0.023775	5.57951		FAAH	0.5483	-0.03406	1	0.88174	48.569
FAM124B	0.8009	-0.05173	0.946	0.18024	5.51084		FAAP24	0.003152	0.3581	0.327	4.6352	42.4954
FAM126A	0.04593	0.1781	0.95	0.37851	2.54937		FABP1	0.004801	0.3295	0	3.2223	45.8419
FAM126B	0.037	0.1863	0.884	0.5209	1.36766		FABP12	0.5745	-0.03672	0.986	1.63176	48.4756
FAM131A	0.01182	0.2648	0.518	3.8871	-0.17943		FABP2	0.8147	-0.05225	0.985	0.56088	48.7721
FAM131B	0.34	-0.002083	0.894	1.10292	4.64971		FAIM2	0.01837	0.2897	0	1.5758	39.1686
FAM131C	0.214	0.03355	1	0.13488	4.70233		FAM102A	0.02028	0.4978	0	5.0142	19.3535
FAM135A	0.5184	-0.0307	0.968	-0.45884	5.14661		FAM103A1	0.03679	0.2397	0.933	1.40285	36.7049
FAM136A	0.8367	-0.053	0.949	0.38171	5.53444		FAM105A	0.6817	-0.04547	0.99	0.47304	48.6555
FAM13B	0.3945	-0.01274	0.922	0.3515	4.79022		FAM107A	0.3792	-0.009955	0.978	2.4118	47.9632
FAM13C	0.8481	-0.05335	0.944	0.094635	5.54233		FAM114A1	0.3686	-0.007936	0.974	0.94313	47.9367
FAM160A1	0.7987	-0.05164	0.934	0.13006	5.52048		FAM117A	0.5226	-0.04931	0.965	-2.1768	31.334
FAM160A2	0.03081	0.1911	1	0.53983	1.14222		FAM120C	0.8504	-0.05341	0.985	-0.2547	48.7942
FAM160B2	0.354	-0.005006	0.952	0.34967	4.60267		FAM124B	0.6769	-0.04514	0.978	0.88477	48.6471
FAM161B	0.6893	-0.04596	0.953	-0.19054	5.40174		FAM126A	0.0326	0.2083	0.977	1.19757	40.5839
FAM162A	0.4707	-0.02465	0.95	0.59555	4.98892		FAM126B	0.06183	0.1427	0.968	1.46247	43.0769
FAM163A	0.03049	0.192	0.392	0.80109	2.27365		FAM131A	0.03195	0.1883	0.823	10.5513	44.4759
FAM166B	0.8826	-0.05424	0.945	0.083168	5.55883		FAM131B	0.6705	-0.0447	0.98	1.5427	48.6339
FAM167A	0.4098	0.02251	0	0.36143	4.24621		FAM131C	0.3923	-0.01235	1	0.27188	48.1447
FAM167B	0.1124	0.08591	0.945	0.48626	2.70584		FAM135A	0.4557	-0.02254	1	-1.5028	48.3449
FAM170A	0.6486	-0.04311	0.898	0.35422	5.44135		FAM136A	0.7956	-0.05152	0.985	1.4956	48.7582
FAM170B	0.3012	0.006963	0.938	0.27426	4.3688		FAM13B	0.495	-0.02785	0.979	0.86552	48.3103
FAM172A	0.8881	-0.05436	0.95	-0.05808	5.56044		FAM13C	0.6958	-0.04638	0.979	0.56632	48.6694
FAM180A	0.1921	0.04218	0.932	0.73806	3.65528		FAM160A1	0.9019	-0.05464	0.986	-0.18311	48.8185
FAM180B	0.2765	0.01347	0.96	-0.30729	4.24303		FAM160A2	0.06453	0.1315	1	1.3608	45.0787
FAM181A	0.01757	0.2349	0	0.6651	3.82792		FAM160B2	0.3965	-0.01309	0.988	0.92268	48.0163
FAM183A	0.3299	0.001266	0.843	0.32917	7.54565		FAM161B	0.457	-0.02272	0.989	-1.06024	48.2094
FAM186B	0.1152	0.08391	0.911	1.0266	2.8103		FAM162A	0.5553	-0.03479	0.989	1.51225	48.4431
FAM193A	0.3062	0.005709	1	0.5728	5.2703		FAM163A	0.1051	0.09146	0.772	2.09858	47.0057
FAM198A	0.007213	0.3008	0	-1.21919	2.02504		FAM166B	0.9296	-0.05509	0.984	0.15143	48.826
FAM204A	0.334	-0.0007624	0.909	0.29301	4.58135		FAM167A	0.2684	0.3029	0	1.34523	11.6898
FAM206A	0.4816	-0.02611	0.904	0.1545	5.09537		FAM167B	0.1123	0.08603	0.978	1.47227	45.9671
FAM208B	0.8533	-0.0535	0.944	0.094988	5.54508		FAM170A	0.7593	-0.04991	0.968	0.70162	48.7783
FAM214B	0.02948	0.1946	0	-1.76094	4.85349		FAM170B	0.327	0.0008061	0.97	0.77325	47.7799
FAM216A	0.1983	0.03962	0.924	1.3924	3.72267		FAM172A	0.6634	-0.0442	0.983	0.53967	48.6192
FAM216B	0.5989	-0.039	0.943	0.27287	5.26888		FAM180A	0.2366	0.02558	0.978	2.0862	47.246
FAM219B	0.6487	-0.09437	0	0.098968	2.79153		FAM180B	0.4591	-0.02303	0.986	-0.6316	48.2094
FAM221B	0.9336	-0.06202	0.96	-0.033975	7.18457		FAM181A	0.5706	-0.03633	0.977	0.69055	48.482
FAM227B	0.2228	0.03033	0.94	0.76104	3.88999		FAM183A	0.278	0.01793	0.824	1.0588	41.8438
FAM228B	0.28	0.01249	0.945	1.54045	4.25114		FAM186B	0.1304	0.07372	0.968	2.9398	46.2745
FAM229B	0.01012	0.306	0	0.396804	2.6407		FAM193A	0.4414	-0.02042	1	1.2556	48.3036
FAM234A	0.1827	0.04622	1	0.53851	4.43827		FAM196B	0.92	-0.05495	0.985	0.20952	48.8233
FAM234B	0.3154	0.003499	0.902	0.24748	4.51499		FAM198A	0.4307	-0.01878	0.963	-2.0597	48.2042
FAM241B	0.4137	-0.01604	0.949	0.15325	4.81989		FAM204A	0.3042	0.006211	0.977	0.93107	47.6436
FAM45A	0.06399	0.1322	0.507	0.54943	3.18049		FAM206A	0.5153	-0.03034	0.977	0.45449	48.3657
FAM46C	0.08998	0.1042	0.903	2.3589	2.38207		FAM20A	0.3281	0.0005467	0.982	1.7509	47.7441
FAM46D	0.6461	-0.04292	0.935	0.17354	5.35339		FAM214B	0.8998	-0.0546	0.984	-0.43598	48.8171
FAM49B	0.146	0.06444	0.958	1.28287	3.17735		FAM216A	0.3388	-0.001802	0.98	3.236	47.7962
FAM53C	0.8534	-0.1199	0	0.095335	5.19905		FAM216B	0.272	0.01472	0.977	1.68581	47.4706
FAM71B	0.5321	-0.03228	0.963	-0.2986	5.15638		FAM219B	0.7866	-0.1141	0	0.16737	23.7986
FAM72A	0.4459	-0.05561	1	-6.55754	5.19612		FAM221B	0.7677	-0.05654	0.99	-0.36269	45.9383
FAM81A	0.00742	0.3304	0	0.56698	1.18071		FAM227B	0.4652	-0.02389	0.982	1.41476	48.2272
FAM83A	0.01574	0.2433	0.016	0.64368	3.42608		FAM228B	0.1456	0.06467	0.977	6.2145	46.4317
FAM83B	0.5422	-0.03339	0.962	-0.20321	5.17533		FAM229B	0.2693	0.01788	0.975	0.84183	42.9704
FAM98A	0.7895	-0.05127	0.952	-0.17635	5.50225		FAM234A	0.348	-0.00378	1	1.11178	47.9747
FAN1	0.1628	0.05559	0.899	0.89723	3.44997		FAM234B	0.2185	0.0319	0.927	0.89733	47.398
FANCA	0.6572	-0.04375	0.966	0.17104	5.3904		FAM241B	0.4969	-0.02809	0.984	0.37877	48.3076
FANCB	0.7562	-0.04976	0.941	0.11842	5.47632		FAM45A	0.1625	0.0557	0.967	1.6889	46.6633
FANCC	0.0004626	0.4754	0	-1.93787	-3.71937		FAM46C	0.1832	0.04601	0.976	5.934	46.8285
FANCD2	0.2111	0.03463	0.792	1.12406	4.23023		FAM46D	0.4914	-0.02739	0.978	0.7928	48.3039
FANCD2OS	0.335	-0.0009887	0.947	0.47728	4.52148		FAM49B	0.3232	0.001662	0.986	2.6609	47.721
FANCE	0.9575	-0.05538	0.946	0.040301	5.58027		FAM53C	0.854	-0.1199	0	0.2562	25.0423
FANCG	0.9219	-0.05498	0.949	-0.078712	5.572		FAM69A	0.5513	-0.05469	0.788	0.61996	35.9059
FANCI	0.7477	-0.04933	0.948	0.14655	5.46471		FAM71B	0.5406	-0.03322	0.989	-0.86956	48.4135
FANCL	0.1335	0.0718	0.853	-1.09143	3.24507		FAM72A	0.5706	-0.1177	0.993	-13.5307	19.6579
FANCM	0.3489	-0.003952	0.908	0.26936	4.6477		FAM81A	0.004339	0.3708	0	1.8301	40.4828
FAR1	0.9573	-0.08306	0.964	0.012131	3.58862		FAM83A	0.6745	-0.04497	1	-0.30908	48.779
FAR2	0.06004	0.1374	0.913	0.41363	1.59979		FAM83B	0.4309	-0.0188	0.99	-0.75946	48.135
FARS2	0.6763	-0.0451	0.941	0.45665	5.38738		FAM98A	0.3865	-0.0113	0.986	-1.6653	47.9791
FARSB	0.006444	0.3089	0	0.62335	1.79409		FAN1	0.2731	0.01442	0.958	2.05154	47.5673
FASN	0.07562	0.1185	1	0.78467	2.86162		FANCA	0.413	-0.01593	1	0.87437	48.2152
FASTKD3	0.4984	-0.02983	0.951	0.32079	6.08417		FANCB	0.9702	-0.05547	0.985	-0.043643	48.8333
FAT1	0.04564	0.1597	1	0.65997	1.90483		FANCC	0.001137	0.423	0	-5.6182	42.8366
FAT4	0.01129	0.2682	0	-1.30665	2.93677		FANCD2	0.3389	-0.001843	0.958	2.8182	47.8946
FAXC	0.7179	-0.1394	0	0.09192	2.264		FANCD2OS	0.2961	0.008256	0.981	1.5595	47.5924
FAXDC2	0.00278	0.3837	0	-0.68444	0.568694		FANCE	0.732	-0.04851	0.974	0.75985	48.7244
FBF1	0.5064	-0.02927	0.952	0.36232	5.07962		FANCG	0.7423	-0.04906	0.985	-0.7828	48.7114
FBLN5	0.01065	0.3846	0	1.06767	2.55688		FANCI	0.9761	-0.0555	0.985	0.04029	48.8339
FBLN7	0.7771	-0.05074	0.944	-0.080022	5.49259		FANCL	0.2997	0.007327	0.966	-2.4757	47.6719
FBN2	0.04549	0.16	1	0.26695	1.89846		FANCM	0.3249	0.00129	0.974	0.85979	47.7548
FBN3	0.9111	-0.0548	0.956	-0.090753	5.57339		FAR1	0.8492	-0.07993	0.989	-0.136	35.9262
FBP1	0.08976	0.1044	1	0.66867	3.17896		FAR2	0.08454	0.1094	0.973	1.16245	45.4653
FBXL3	0.6151	-0.07861	0	0.23918	-0.916227		FARS2	0.5004	-0.02853	0.981	2.2407	48.3192
FBXL4	0.3899	-0.01192	1	0.69694	5.62172		FARSB	0.09424	0.1004	1	1.08294	45.7826
FBXL5	0.001034	0.4288	0.901	1.3632	-6.61018		FASN	0.1744	0.05	1	1.7686	46.8734
FBXL8	0.822	-0.06742	0.942	-0.062417	9.32285		FASTKD3	0.2269	0.0308	0.983	1.71844	46.0185
FBXO11	0.3043	0.07168	0	-0.2421	-8.32354		FAT1	0.1127	0.0857	1	1.5475	46.1073
FBXO18	0.0001944	0.5217	0.205	-2.20029	-7.22019		FAT4	0.2315	0.0273	1	-2.45309	47.3456
FBXO24	0.02994	0.2608	0	0.4203	5.96054		FAXC	0.584	-0.105	0	0.39199	18.69
FBXO31	0.1915	0.06033	0	0.38421	6.33068		FAXDC2	0.002161	0.4007	0	-2.13132	42.4895
FBXO34	0.8114	-0.05213	0.941	-0.29261	5.52175		FBF1	0.5454	-0.03374	0.985	0.98718	48.4171
FBXO36	0.5372	-0.03673	0.948	-0.43998	5.44703		FBLN5	0.01881	0.3287	0	3.1115	35.5048
FBXO38	0.275	0.01389	0.952	0.18927	4.22292		FBLN7	0.9579	-0.05539	0.985	-0.045355	48.8317
FBXO39	0.5977	-0.0389	0.943	0.10955	5.26711		FBN2	0.09353	0.101	1	0.65869	45.7687
FBXO4	0.9392	-0.05521	0.947	0.029047	5.57642		FBN3	0.7627	-0.05008	0.997	-0.63249	48.8044
FBXO42	0.3203	0.002342	0.956	0.37604	4.45889		FBP1	0.1831	0.04604	1	1.5424	46.9566
FBXO43	0.07236	0.1221	0.946	1.07711	1.89673		FBXL3	0.5507	-0.0656	0.573	-1.0205	23.5854
FBXO46	0.8515	-0.05345	0.93	0.068105	5.56125		FBXL4	0.6452	-0.04285	1	1.08854	48.7384
FBXO47	0.6937	-0.04625	0.954	0.18724	5.4082		FBXL5	0.007085	0.3021	0.968	3.4304	40.6099
FBXO48	0.9792	-0.05551	0.949	0.029655	5.58217		FBXL8	0.8681	-0.06924	0.99	-0.13773	43.0531
FBXO8	0.0007079	0.8494	0	0.738693	-9.16367		FBXO11	0.7918	-0.2256	0	-0.31562	12.0003
FBXO9	0.4575	-0.0228	0.922	0.57206	4.98624		FBXO18	0.002954	0.3624	1	-5.5564	38.8989
FCAMR	0.001992	0.388	0	-1.64752	-0.639283		FBXO24	0.01377	0.3364	0	1.36477	36.6395
FCER1A	0.6574	-0.04377	0.951	-0.23532	5.35883		FBXO31	0.3295	0.001878	0.98	0.96624	39.9412
FCGBP	0.1488	0.06288	0.894	0.728	3.30865		FBXO34	0.9697	-0.05547	0.985	0.13807	48.8333
FCHO1	0.0002987	0.4992	0.816	1.10809	-8.97645		FBXO38	0.2536	0.02016	0.988	0.56388	47.3512
FCHSD1	0.3921	-0.01231	0.947	-0.16224	4.74657		FBXO39	0.4056	-0.01468	0.981	0.50315	48.0492
FCRL1	0.1642	0.05488	0.622	0.52835	4.42354		FBXO4	0.9424	-0.05524	0.985	-0.081967	48.8289
FDFT1	0.3941	-0.01267	0.887	0.14968	4.88007		FBXO42	0.2919	0.009334	0.989	1.1727	47.5729
FDPS	0.343	-0.002722	0.906	0.46	4.63033		FBXO43	0.08612	0.1078	0.98	3.09872	45.4763
FECH	0.5262	-0.03533	0.999	0.22842	6.82527		FBXO46	0.4892	-0.0271	1	-0.62461	48.4341
FEM1C	0.6898	-0.06845	1	0.29057	6.82136		FBXO47	0.6881	-0.04588	0.986	0.58704	48.6511
FER	0.4285	-0.01843	0.964	-0.39179	4.89042		FBXO48	0.7581	-0.04985	0.984	-1.0844	48.7266
FER1L5	0.01671	0.2387	1	2.25336	-0.0710463		FBXO8	0.001417	0.8111	0	2.19674	10.3945
FER1L6	0.3641	-0.00705	0.923	0.84005	4.67493		FBXO9	0.4319	-0.01896	0.978	1.8844	48.1417
FERD3L	0.1391	0.0684	0.904	-0.66037	3.16404		FCAMR	0.1031	0.09306	0.796	-4.2571	46.8392
FERMT2	0.0393	0.2956	0	0.3847	-4.29822		FCER1A	0.6952	-0.04634	0.987	-0.63753	48.6606
FETUB	0.003315	0.3547	0	-1.79495	0.421678		FCGBP	0.2792	0.01273	0.972	1.5991	47.531
FEZ1	0.496	-0.04058	0.951	0.20524	3.96693		FCHO1	0.0006616	0.4551	0.928	3.22718	35.8977
FFAR2	0.1908	0.04275	0.933	0.42101	3.64152		FCHSD1	0.3993	-0.01359	0.978	-0.47152	48.0345
FFAR3	0.1987	0.03948	0.943	0.75932	3.69813		FCRL1	0.5225	-0.03119	0.961	0.93126	48.458
FGA	0.4469	-0.02125	0.907	0.3915	4.99418		FDFT1	0.6649	-0.0443	0.98	0.21229	48.6254
FGB	0.3118	0.00436	0.953	0.62601	4.41589		FDPS	0.3844	-0.01091	0.964	1.212	48.0448
FGD2	0.4524	-0.02758	0.533	0.25412	-2.34284		FECH	0.4758	-0.02823	1	0.76178	45.8871
FGD5	0.1836	0.04583	0.959	0.41311	3.57264		FEM1C	0.7262	-0.07186	1	0.77742	38.0635
FGF1	0.3049	0.5752	0	0.57811	-5.77032		FER	0.3491	-0.004004	0.988	-1.3947	47.8375
FGF11	0.2441	0.0461	0.93	0.50172	-1.9805		FER1L5	0.02598	0.2046	1	6.1326	43.321
FGF17	0.01842	0.9452	0	222.096	-6.80176		FER1L6	0.4998	-0.02846	0.969	1.8404	48.3645
FGF21	0.6521	-0.04337	0.946	-0.25148	5.3514		FERD3L	0.119	0.08124	0.969	-2.07907	46.1053
FGF23	0.06159	0.1353	0.93	1.50546	1.61215		FERMT2	0.05261	0.2583	0	1.04196	21.42
FGF6	0.7352	-0.08686	0.937	0.20312	6.13456		FETUB	0.4995	-0.02842	0.962	-1.8304	48.3991
FGF7	0.9814	-0.09085	0.917	-0.028475	1.87657		FEZ1	0.467	-0.03467	0.984	0.68526	35.3825
FGFR1	0.1717	0.05126	1	0.35669	4.33239		FFAR2	0.1921	0.04217	0.973	1.27347	46.9203
FGFR1OP2	0.428	-0.01835	0.955	0.38851	4.869		FFAR3	0.2909	0.009602	0.982	1.9104	47.5631
FGFR4	0.1316	0.07299	0.957	0.65321	2.99187		FGA	0.4102	-0.01545	0.948	1.264	48.2266
FGG	0.003071	0.3598	0	-1.85439	0.262837		FGB	0.3943	-0.0127	0.985	1.566	48.0059
FGL2	0.2746	0.01401	0.959	0.7649	4.23001		FGD2	0.2251	0.03912	0.448	1.2305	33.1791
FGR	0.0852	0.1087	1	0.34142	3.08288		FGD5	0.1781	0.0483	0.988	1.23947	46.7666
FHAD1	0.9834	-0.05553	0.948	0.013411	5.58246		FGF1	0.3529	0.446	0	2.6488	4.41585
FHDC1	0.1629	0.05554	0.995	1.05337	3.93419		FGF11	0.3005	0.01717	0.961	1.5227	26.8843
FHIT	0.02039	0.2801	0	0.76094	4.7225		FGF17	0.01359	0.9595	0	730.829	1.47854
FHL3	0.0337	0.184	1	0.2582	1.31702		FGF21	0.6538	-0.0435	0.982	-0.7515	48.6066
FHL5	0.0358	0.1891	1	0.8126	1.88244		FGF23	0.04552	0.1599	0.968	4.8644	44.3222
FHOD1	0.03392	0.1835	1	0.70425	1.33026		FGF6	0.6272	-0.07306	0.976	0.89199	31.6343
FHOD3	0.9961	-0.05555	0.948	0.0030216	5.58293		FGF7	0.6166	-0.06521	0.979	2.0434	31.5101
FIBIN	0.4399	-0.0202	0.912	0.34597	4.95912		FGFR1	0.291	0.009569	1	0.80618	47.7069
FIBP	0.04234	0.4446	0	0.85732	-0.0601433		FGFR1OP2	0.3167	0.00319	0.985	1.46079	47.6896
FICD	0.007068	0.3023	0	1.42132	1.98342		FGFR4	0.169	0.05255	0.989	1.7888	46.6823
FIG4	0.0978	0.09737	0.852	0.50531	2.68874		FGG	0.003473	0.3516	0	-5.6061	45.172
FIGLA	0.08694	0.1071	0.957	-0.63773	2.24225		FGL2	0.3914	-0.01219	0.987	1.8258	47.9974
FILIP1	0.3555	-0.005313	1	-0.14618	5.49079		FGR	0.174	0.05016	1	0.7928	46.87
FILIP1L	0.8389	-0.05307	0.948	0.052613	5.53578		FHAD1	0.9568	-0.05538	0.985	-0.097483	48.8315
FIP1L1	0.4048	-0.02418	1	0.31092	4.45975		FHDC1	0.2527	0.02045	1	2.5072	47.4861
FKBP15	0.9243	-0.05501	0.956	-0.071257	5.57784		FHIT	0.03549	0.2274	0.394	2.7638	38.5675
FKBP4	0.004287	0.3373	0	1.15716	0.954603		FHL3	0.1009	0.09478	1	0.59202	45.9078
FKBP5	0.01761	0.2347	0	0.59442	3.83187		FHL5	0.08056	0.1199	1	1.99691	43.8205
FKBP6	0.6317	-0.04179	0.937	0.12769	5.32888		FHOD1	0.08341	0.1105	1	1.69885	45.558
FKBP7	0.7484	-0.04937	0.947	-0.12991	5.46566		FHOD3	0.8824	-0.05424	0.986	-0.27815	48.8103
FKBPL	0.9249	-0.05502	0.948	-0.043217	5.57281		FIBIN	0.2065	0.0364	0.95	1.722	47.1692
FKTN	0.1085	0.08881	0.622	-1.15265	3.69041		FIBP	0.0405	0.4521	0	2.30465	15.5576
FLNB	0.007313	0.2999	0	1.21101	2.05323		FICD	0.006574	0.3075	0	4.3714	46.4883
FLOT1	0.09043	0.1167	0.961	0.24813	2.55162		FIG4	0.07574	0.1184	0.955	1.5958	45.3589
FLRT1	0.4125	-0.01583	0.938	-0.18907	4.82252		FIGLA	0.06916	0.1259	0.983	-2.00594	45.0638
FLT1	0.42	-0.01706	0.952	0.72269	4.84121		FILIP1	0.6871	-0.04582	1	-0.18627	48.7953
FLT3LG	0.1356	0.09859	0	0.54299	5.13398		FILIP1L	0.7303	-0.04841	0.984	0.26024	48.6991
FLT4	0.002114	0.3842	0.948	1.04283	-5.19619		FIP1L1	0.0561	0.2755	0	1.13342	26.0339
FMO2	0.005006	0.3266	0.367	0.90138	-1.25376		FKBP15	0.5691	-0.03619	1	-1.1858	48.6102
FMO4	0.07276	0.1287	0.95	0.5728	0.770648		FKBP4	0.1128	0.0856	0.923	2.4019	46.2818
FMO5	0.04011	0.1701	0.901	2.63295	0.859618		FKBP5	0.6359	-0.04213	0.98	0.37371	48.5856
FMOD	0.9215	-0.05497	0.95	0.076017	5.57207		FKBP6	0.5881	-0.03802	0.983	0.44601	48.501
FMR1	0.04641	0.3353	1	0.42943	2.53465		FKBP7	0.8895	-0.05439	0.985	0.17198	48.8128
FN3KRP	0.8621	-0.05374	0.961	0.098317	5.56384		FKBPL	0.7396	-0.04892	0.984	-0.45778	48.709
FNBP1	0.0004399	0.5696	0	1.55062	-2.97603		FKTN	0.2572	0.01907	0.926	-2.8197	47.67
FNBP1L	0.00049	0.6216	0	1.06224	-4.25108		FLNB	0.00684	0.3046	0	3.7227	46.5696
FNBP4	0.0241	0.2105	1	0.94248	0.65847		FLOT1	0.1921	0.04788	0.988	0.56959	42.3659
FNDC3A	0.9679	-0.05546	0.946	0.017824	5.58161		FLRT1	0.4882	-0.02698	0.975	-0.4735	48.309
FNDC3B	0.2522	0.02059	1	-0.18364	4.96876		FLT3LG	0.1086	0.1233	0.975	1.52249	36.9668
FNDC7	0.6554	-0.04361	0.943	0.23254	5.35715		FLT4	0.0102	0.2757	1	1.99597	41.447
FNDC9	0.1426	0.0664	0.786	0.55794	3.58275		FMO2	0.04312	0.1643	0.983	2.3553	44.1653
FNIP2	0.2705	0.01516	0.814	0.62314	4.55619		FMO4	0.04199	0.1757	0.973	2.002	41.9322
FOPNL	0.6492	-0.04315	0.952	-0.13423	5.34761		FMO5	0.02765	0.1997	0.96	8.6377	43.3946
FOS	0.8202	-0.07848	0	-0.054316	6.27211		FMOD	0.9099	-0.05478	0.984	-0.26359	48.8203
FOSL1	0.001709	0.3978	0	1.19699	-0.959888		FMR1	0.02411	0.4268	0.526	2.32012	23.5718
FOXH1	0.09509	0.09969	0.953	0.87089	2.40312		FN3KRP	0.8737	-0.05403	0.977	-0.26414	48.8218
FOXI1	0.4323	-0.01903	0.958	0.79337	4.88551		FNBP1	0.007703	0.3661	0.507	4.1785	35.4213
FOXJ2	0.002242	0.3805	0	1.11589	-0.392856		FNBP1L	0.0002146	0.6688	0	3.40765	25.6144
FOXJ3	0.1197	0.09103	0.94	0.55552	2.41234		FNBP4	0.05918	0.1386	1	2.3306	44.9155
FOXM1	0.2888	0.01013	0.899	0.67805	4.3916		FNDC3A	0.9422	-0.05524	0.982	0.090948	48.8314
FOXN1	0.9829	-0.05553	0.949	-0.015438	5.58244		FNDC3B	0.4316	-0.01892	1	-0.36871	48.2742
FOXN2	0.5437	-0.03356	0.913	0.27478	5.21794		FNDC7	0.4825	-0.02624	0.984	1.0687	48.2718
FOXN4	0.8948	-0.0545	0.947	0.11859	5.5631		FNDC9	0.2603	0.01814	0.972	1.5158	47.4216
FOXO3	0.2511	0.02094	0.833	0.4096	4.37698		FNIP2	0.4396	-0.02015	0.975	1.3226	48.1747
FOXP3	0.04709	0.1572	1	0.63166	1.96522		FOS	0.1963	0.06289	1	-0.2993	34.7636
FOXR1	0.4625	-0.02351	0.945	-0.57633	4.96698		FOSL1	0.03368	0.1841	0.937	3.0759	43.9186
FPGS	0.7482	-0.04936	0.937	0.1569	5.47385		FOXH1	0.2452	0.02279	0.985	1.8828	47.2925
FPR2	0.00385	0.3446	0	0.81192	0.732378		FOXI1	0.487	-0.02683	0.986	2.114	48.2835
FRMD3	0.657	-0.05591	0.957	0.19556	4.10186		FOXJ2	0.06576	0.13	0.965	1.9961	45.0373
FRMD4B	0.002975	0.3791	0	0.43012	-5.26349		FOXJ3	0.1671	0.06048	0.985	1.5902	42.7862
FRMD5	0.9104	-0.1095	0.917	0.093005	5.68919		FOXM1	0.5161	-0.03044	0.976	1.28067	48.3723
FRMD6	0.4305	-0.01875	0.933	0.21859	4.88632		FOXN1	0.6021	-0.0393	0.997	-1.0524	48.6091
FRMD7	0.01164	0.2659	0.295	0.70659	0.838199		FOXN2	0.6242	-0.04118	0.98	0.68185	48.5661
FRMD8	0.8212	-0.05248	0.951	0.14003	5.52494		FOXN4	0.8869	-0.05434	0.984	0.37416	48.812
FRMPD1	0.6771	-0.04515	0.964	0.5307	5.41001		FOXO3	0.3025	0.006624	0.973	1.1363	47.6501
FRMPD4	0.2101	0.03499	0.962	0.88555	3.80551		FOXP3	0.1443	0.06539	1	1.37872	46.5467
FRRS1	0.6382	-0.0423	0.964	0.41068	5.35221		FOXR1	0.7064	-0.04703	0.985	-0.90422	48.6727
FRS3	0.008765	0.2868	1	0.53681	-1.37486		FPGS	0.9602	-0.05541	0.985	-0.073303	48.8321
FRY	0.1675	0.05326	1	0.29688	4.2903		FPR2	0.004408	0.3354	0	2.45055	45.6651
FRYL	0.0007804	0.4455	0	-1.80799	-2.61091		FRMD4B	0.003034	0.3778	0	1.34639	38.1986
FSD1L	0.9027	-0.05465	0.941	0.054304	5.56909		FRMD5	0.634	-0.08192	0.979	1.1849	28.0205
FSHR	0.1196	0.08084	0.946	0.70415	2.81626		FRMD6	0.297	0.008007	0.975	0.85755	47.6124
FSIP2	0.06456	0.1315	1	3.242	2.56544		FRMD7	0.04377	0.1631	0.837	1.83771	45.012
FST	0.004366	0.336	0	1.98029	0.992344		FRMD8	0.9761	-0.0555	0.985	-0.055322	48.8338
FSTL1	0.009479	0.2811	0	0.46985	2.58243		FRMPD1	0.3851	-0.01104	1	3.1633	48.1189
FTO	0.08338	0.1105	1	0.45967	3.04305		FRMPD4	0.2254	0.02942	0.989	2.4933	47.1646
FTSJ1	0.1694	0.05235	1	0.21017	4.30937		FRRS1	0.5372	-0.03285	0.989	1.5956	48.4075
FUT1	0.4251	-0.01789	0.936	0.24171	4.86587		FRS3	0.0153	0.2455	1	1.45703	42.2664
FUT10	0.9526	-0.05534	0.95	-0.029884	5.57901		FRY	0.2799	0.01254	1	0.67985	47.6467
FUT9	0.01399	0.3583	0	0.34599	-0.103883		FRYL	0.02902	0.1959	0.912	-5.5946	43.7784
FUZ	0.004915	0.3279	0.447	0.56337	-1.6659		FSD1L	0.9645	-0.05544	0.985	-0.059458	48.8327
FXR1	0.295	0.00854	0.963	0.22245	4.35161		FSHR	0.3553	-0.005291	0.98	1.2806	47.8646
FXR2	0.01495	0.2472	0.894	0.48936	-1.06997		FSIP2	0.1876	0.04408	1	6.8493	46.9976
FYTTD1	0.9591	-0.0554	0.948	-0.019789	5.57994		FST	0.1669	0.05357	0.96	5.7171	46.7474
FZD3	0.2625	0.01749	0.896	0.38314	4.24904		FSTL1	0.1778	0.04844	0.962	1.18329	46.8453
FZD6	0.2429	0.02354	0.726	0.42012	4.69133		FTO	0.1001	0.09547	1	1.26896	45.8924
G6PC	0.02377	0.2116	0.219	1.0619	2.69272		FTSJ1	0.343	-0.002717	1	0.42571	47.9535
G6PC3	0.9601	-0.0554	0.949	0.019258	5.58016		FUT1	0.5124	-0.02999	0.985	0.58337	48.3445
GAA	0.4077	-0.01503	0.957	-0.38495	4.80601		FUT10	0.826	-0.05265	0.986	-0.33275	48.7801
GAB2	0.9235	-0.055	0.944	0.037117	5.57355		FUT9	0.1367	0.1062	0.925	1.09873	31.3381
GAB3	0.7116	-0.04735	0.943	0.16252	5.42905		FUZ	0.01331	0.256	0.699	1.60849	43.3974
GABPB2	0.9586	-0.05539	0.949	-0.020003	5.57992		FXR1	0.5367	-0.0328	0.988	0.39752	48.4017
GABRA1	0.08704	0.2374	0	0.60513	6.68395		FXR2	0.01803	0.2329	0.974	1.33135	42.4775
GABRA2	0.07125	0.1385	1	-0.34463	3.51728		FYTTD1	0.9964	-0.05555	0.985	0.0051635	48.8348
GABRA4	0.2327	0.02689	0.925	0.65781	3.98467		FZD3	0.2622	0.01758	0.973	1.24086	47.4277
GABRA5	0.04579	0.2762	0	0.66878	3.63647		FZD6	0.6762	-0.04509	1	-0.29279	48.7813
GABRA6	0.1554	0.05935	0.75	0.26139	3.85634		G6PC	0.01246	0.2609	0.124	3.53844	46.6536
GABRB3	0.4469	-0.05074	0	-0.81358	3.6392		G6PC3	0.862	-0.05373	0.985	0.19964	48.8005
GABRD	0.01724	0.3376	0.932	1.69381	-2.30061		GAB2	0.7435	-0.04912	0.988	-0.38676	48.7161
GABRP	0.5845	-0.03768	0.949	-0.12332	5.24133		GAB3	0.6917	-0.04612	0.983	0.51808	48.6561
GABRR1	0.05407	0.146	0.994	0.5417	1.85074		GABPB2	0.7609	-0.04999	0.981	0.3401	48.7339
GABRR2	0.1079	0.08931	0.981	0.40217	2.79817		GABRA1	0.0516	0.3195	0	2.13605	28.7276
GABRR3	0.4929	-0.02758	0.935	0.23993	5.05586		GABRA2	0.1366	0.07891	1	-0.85847	43.9064
GADD45A	0.04409	0.4378	0	1.03853	1.08111		GABRA4	0.389	-0.01175	0.98	1.48	47.9938
GAK	0.2145	0.03336	0.95	0.55878	3.82321		GABRA5	0.01842	0.3857	0	2.27968	28.0363
GAL3ST4	0.004824	0.3292	0	0.84641	1.19819		GABRA6	0.2639	0.01708	0.879	0.6164	47.9893
GALC	0.02617	0.204	0	-1.21455	4.61898		GABRB3	0.2414	0.08966	0	-3.3842	18.9506
GALK2	0.2687	0.01568	0.943	0.51214	4.18787		GABRD	0.03263	0.2709	0.964	4.8903	30.5823
GALM	0.4811	-0.02605	0.95	-0.36064	5.01594		GABRP	0.5814	-0.03738	0.984	-0.37421	48.4876
GALNT11	0.001484	0.4067	0	-1.75353	-1.25706		GABRR1	0.05475	0.1449	1	1.56762	44.7676
GALNT15	0.08995	0.1043	0.527	0.70059	3.7304		GABRR2	0.04109	0.1682	1	1.44227	44.2171
GALNT16	0.6177	-0.05569	0.906	-0.13649	-0.205948		GABRR3	0.4844	-0.02648	0.981	0.74542	48.2793
GALNT6	0.003224	0.3566	0	1.41809	0.364297		GADD45A	0.01382	0.6073	0	3.89602	17.3875
GALNTL5	0.01598	0.2421	1	1.33813	-0.159747		GAK	0.2132	0.03385	0.985	1.6669	47.0649
GANAB	0.6498	-0.0432	0.935	0.28948	5.35806		GAL3ST4	0.171	0.05159	0.97	2.0133	46.7359
GANC	0.9232	-0.055	0.948	0.043531	5.57233		GALC	0.9492	-0.05531	0.984	-0.14918	48.8303
GAPVD1	0.2447	0.02294	0.939	0.45553	4.04277		GALK2	0.2245	0.02974	0.992	1.6766	47.1736
GAREM1	0.07122	0.1234	0.893	0.84908	1.97728		GALM	0.3497	-0.004137	0.984	-1.4097	47.8362
GARNL3	0.5759	-0.03686	0.931	0.24272	5.24182		GALNT11	0.02012	0.2245	0.945	-4.8627	42.8532
GAS2	0.1005	0.09514	0.742	0.84847	3.10955		GALNT15	0.4214	-0.0173	0.971	1.2779	48.134
GAS2L2	0.03885	0.1727	1	1.57098	1.5937		GALNT16	0.4027	-0.0183	0.957	-0.72646	34.188
GAS8	0.04421	0.1623	0.546	0.59589	2.31615		GALNT6	0.2582	0.01878	0.994	2.3568	47.417
GAST	0.4995	-0.02842	0.952	-0.3929	5.0632		GALNTL5	0.04831	0.1551	1	3.25838	44.5287
GATA1	0.5884	-0.03805	0.948	-0.13122	5.24842		GALT	0.6048	-0.03953	0.986	-0.68438	48.5297
GATAD2A	0.3809	-0.01027	0.941	0.32599	4.70987		GANAB	0.5854	-0.03777	0.981	1.0375	48.4996
GATAD2B	0.01154	0.2666	0.486	0.54991	-0.0929173		GANC	0.7213	-0.04791	0.984	-0.46944	48.6898
GATB	0.8485	-0.05336	0.94	0.060264	5.54581		GAPVD1	0.2964	0.008178	0.982	1.2137	47.592
GBA2	0.01083	0.2713	0	-1.3983	2.85238		GAREM1	0.09585	0.09903	0.927	2.3273	45.9643
GC	0.1224	0.07892	0.918	1.37332	2.90195		GARNL3	0.7115	-0.04734	0.98	0.47825	48.685
GCC2	0.5442	-0.03361	0.946	-0.51981	5.16343		GAS2	0.06178	0.1351	0.744	2.8659	46.1718
[truncated: 4,318 more rows]

## Sheet: All results for REGs test
Table S7.2 All results for the REGs test in small and extremely large carnivores
	A) For extremely large carnivores								A) For small carnivores
Gene	lnL for One-ratio	lnL for Two-ratio	Background ω	Foreground ω	2ΔlnL	P value	P adjust		lnL for One-ratio	lnL for Two-ratio	Background ω	Foreground ω	2ΔlnL	P value	P adjust
AAAS	-3616	-3615.96	0.07511	0.05715	0.068446	0.793613	0.903539		-4050.46	-4050.44	0.07553	0.08127	0.044264	0.833363	0.980289
AARS	-6633.76	-6633.74	0.0705	0.07602	0.02548	0.873177	0.954405		-7170.79	-7169.51	0.06959	0.0424	2.55717	0.109795	0.35239
AASDHPPT	-1602.73	-1601.72	0.04217	0.0001	2.02589	0.154638	0.403978		-1785.64	-1785.64	0.04192	0.043	0.002074	0.963676	0.993146
ACSM3	-4081.55	-4080.22	0.17994	0.39979	2.65116	0.103474	0.332103		-4553.1	-4551.58	0.16966	0.27782	3.04352	0.0810601	0.314548
ACTRT3	-2845.15	-2844.89	0.22912	0.38807	0.524594	0.468889	0.724841		-3264.11	-3263.88	0.22483	0.27265	0.459178	0.498008	0.77641
ADAM10	-3784.53	-3784.36	0.05387	0.09529	0.348554	0.554933	0.761747		-4123.83	-4123.52	0.05389	0.03705	0.631636	0.426756	0.723957
ADAM11	-4130.81	-4088.64	0.03156	0.48527	84.3465	4.1524e-20	6.99679e-18		-3925.34	-3925.33	0.03239	0.03016	0.022002	0.882082	0.980289
ADCY6	-8163.89	-8163.27	0.05258	0.03076	1.24072	0.265332	0.551956		-8758.14	-8757.87	0.05331	0.04332	0.546564	0.459725	0.748441
ADGRF2	-5591.41	-5590.73	0.24692	0.36212	1.36144	0.243289	0.522219		-6121.66	-6116.77	0.24752	0.49019	9.76422	0.00177941	0.0461277
ADGRG6	-8729.76	-8729.76	0.23727	0.23635	0.000138	0.990627	0.998175		-9984.38	-9984.3	0.23349	0.24863	0.156808	0.692112	0.890236
ADGRL3	-9324.32	-9310.64	0.02618	0.17171	27.361	1.68804e-07	1.89623e-05		-9697.47	-9697.3	0.0268	0.02087	0.354724	0.551451	0.797592
ADRA2B	-3294.7	-3294.17	0.0825	0.15378	1.05578	0.304179	0.582434		-3629.49	-3629.48	0.08351	0.07945	0.02409	0.876656	0.980289
ALPK2	-23762.8	-23761.4	0.58732	0.81678	2.65285	0.103364	0.332103		-27479.5	-27478.8	0.57912	0.65078	1.57168	0.209963	0.494808
ALS2CL	-8009.88	-8008.51	0.12	0.22272	2.73581	0.0981219	0.32333		-9036.88	-9036.87	0.11889	0.11677	0.010308	0.919131	0.985514
AP3B2	-7136.46	-7134.77	0.05413	0.11631	3.36877	0.0664435	0.276438		-7798.9	-7796.85	0.05302	0.02984	4.08748	0.0432021	0.228842
APC	-18285.3	-18284.1	0.0844	0.14366	2.39732	0.121543	0.369009		-19916.8	-19916.6	0.08572	0.07708	0.395866	0.529232	0.797592
APLP2	-5007.4	-5007	0.07609	0.11111	0.812504	0.367381	0.615957		-5302.43	-5299.06	0.07909	0.02982	6.74589	0.00939638	0.117281
AQP1	-1970.84	-1969.31	0.01996	0.08351	3.06057	0.0802134	0.300219		-2129.08	-2128.89	0.01992	0.02812	0.374636	0.540488	0.797592
AQP3	-1912.26	-1910.75	0.05275	0.23231	3.02562	0.0819588	0.300219		-2137.11	-2135.84	0.05332	0.01767	2.53205	0.111555	0.354661
ARAP1	-10490.1	-10490	0.10242	0.11492	0.134634	0.713675	0.840939		-11474.9	-11474.9	0.10432	0.10386	0.000566	0.98102	0.995818
AREL1	-5108.9	-5108.4	0.02764	0.05611	1.00246	0.316716	0.587308		-5579.84	-5579.75	0.0299	0.02416	0.180494	0.670949	0.877178
ARSK	-4042.55	-4041.62	0.23496	0.43467	1.8571	0.17296	0.42002		-4415.69	-4414.11	0.23547	0.14487	3.16648	0.0751641	0.310664
ASCC1	-2327.54	-2318.61	0.07607	1.19807	17.8599	2.37774e-05	0.00114471		-2506.18	-2505.94	0.08575	0.0616	0.463732	0.495885	0.77641
ASIC1	-4503.45	-4501.72	0.16408	0.67945	3.45737	0.0629703	0.269671		-4692.1	-4690.03	0.16543	0.0765	4.14695	0.0417097	0.228842
ASPA	-2020.41	-2020.32	0.19161	0.30109	0.194226	0.659422	0.802258		-2273.44	-2273.4	0.1928	0.1743	0.071596	0.789027	0.966917
ATG2A	-14560.8	-14559.5	0.09644	0.14942	2.73514	0.0981628	0.32333		-16160.1	-16158.6	0.09689	0.07509	2.96996	0.084824	0.324837
ATP2C1	-5390.74	-5388.28	0.03415	0.19782	4.9277	0.0264295	0.174642		-5712.41	-5710.99	0.03454	0.01142	2.84588	0.0916085	0.327986
ATP8B1	-9485.79	-9482.83	0.07123	0.18826	5.92548	0.0149235	0.124795		-10570.9	-10568.9	0.07092	0.04565	3.93961	0.0471618	0.233899
AWAT2	-3250.75	-3250.27	0.42761	0.71032	0.961744	0.326748	0.593423		-3472.97	-3472.91	0.42305	0.37672	0.11844	0.730733	0.918869
BBOF1	-3761.07	-3760.85	0.34376	0.48761	0.432286	0.510869	0.742082		-4234.63	-4234.43	0.34484	0.40803	0.39925	0.527477	0.797592
BMPR1B	-3072.21	-3070.39	0.01803	0.12661	3.64432	0.0562607	0.256214		-3462.67	-3461.98	0.01793	0.03272	1.37825	0.240399	0.530385
BPTF	-18371.8	-18368.1	0.13687	0.30277	7.37889	0.00659938	0.0794283		-20727.2	-20726.7	0.13472	0.11968	0.824504	0.363867	0.648799
BRAP	-3573.55	-3572.79	0.05299	0.11835	1.5241	0.217001	0.476938		-3838.11	-3837.55	0.05078	0.07856	1.13177	0.287397	0.586537
BRCA2	-29226.2	-29226.1	0.49419	0.5383	0.147968	0.700485	0.831209		-33972.9	-33972.3	0.49874	0.54716	1.04506	0.306647	0.600814
BTBD8	-9656.42	-9656.22	0.39393	0.47071	0.398096	0.528074	0.750051		-10543.8	-10543.5	0.39411	0.44705	0.52911	0.466981	0.756599
BTG4	-1876.12	-1875.22	0.2654	0.0721	1.79962	0.179759	0.424875		-2073.09	-2071.66	0.26073	0.13414	2.87021	0.0902333	0.327986
CA3	-2071.07	-2070.85	0.13673	0.08103	0.442016	0.506151	0.741621		-2259.84	-2255.81	0.1296	0.03115	8.0606	0.00452382	0.0869591
CABCOCO1	-1939.27	-1933.79	0.38117	139.438	10.9654	0.000928297	0.0238014		-2226.81	-2224.76	0.33868	0.70891	4.11752	0.0424412	0.228842
CALHM2	-2447.99	-2447.86	0.05033	0.07804	0.271042	0.602634	0.784122		-2654.05	-2653.37	0.04993	0.0282	1.34505	0.246145	0.533816
CATSPERG	-9818.29	-9817.25	0.2135	0.13013	2.07545	0.149686	0.402655		-12076.8	-12063.9	0.20914	0.40235	25.8928	3.60904e-07	4.05523e-05
CCDC146	-6870.02	-6869.68	0.21897	0.32101	0.693414	0.405006	0.662558		-7857.53	-7853.59	0.20978	0.35315	7.88227	0.00499219	0.0885457
CCDC153	-1821.28	-1821.22	0.36214	0.47345	0.117224	0.732065	0.859602		-2111.54	-2111.54	0.36657	0.3731	0.002914	0.95695	0.992283
CCDC82	-3507.35	-3507.31	0.23905	0.28627	0.090638	0.763368	0.875017		-4028.5	-4028.5	0.24674	0.2528	0.008578	0.926207	0.985514
CDH11	-5070.99	-5070.97	0.0156	0.01986	0.048588	0.825539	0.930457		-5547.43	-5547.24	0.0154	0.01042	0.369352	0.543358	0.797592
CDHR4	-6910.3	-6910.11	0.4056	0.30897	0.37465	0.54048	0.755776		-7756.02	-7753.73	0.40248	0.26258	4.56748	0.0325845	0.224102
CEP112	-6769.83	-6768.08	0.17067	0.42415	3.51761	0.06072	0.269245		-7663.95	-7660.88	0.16878	0.09917	6.14276	0.0131951	0.130787
CEP68	-7256.71	-7255.35	0.3828	0.64014	2.72445	0.0988219	0.32333		-8250.99	-8250.22	0.38431	0.47117	1.54955	0.213202	0.494838
CEP85	-4827	-4826.38	0.22408	0.46888	1.2461	0.264298	0.551956		-5291.1	-5290.43	0.22329	0.15876	1.33958	0.247108	0.533816
CERKL	-4434.46	-4432.88	0.29696	0.52993	3.15924	0.0754982	0.295848		-4838.85	-4837.15	0.30453	0.19963	3.39155	0.0655313	0.286806
CERS2	-2890.54	-2890.53	0.14269	0.13017	0.01649	0.897822	0.963401		-3240.33	-3231.33	0.1428	0.03356	18.0016	2.2072e-05	0.00148954
CFAP52	-4865.07	-4860.18	0.10274	0.42237	9.78185	0.00176243	0.0329965		-5625.32	-5624.33	0.10208	0.13695	1.97387	0.160037	0.421409
CHCHD5	-755.778	-754.174	0.16933	0.67968	3.20795	0.0732812	0.290538		-795.023	-794.196	0.1747	0.06478	1.6553	0.198239	0.484106
CHST10	-2638.45	-2636.25	0.07022	0.24682	4.39252	0.036097	0.206401		-2886.03	-2885.85	0.06843	0.05155	0.357266	0.550029	0.797592
CLCF1	-1292.68	-1292.14	0.02394	0.0001	1.08916	0.296657	0.571276		-1432.63	-1431.6	0.02629	0.06637	2.04856	0.15235	0.415635
CLEC17A	-2604.78	-2601.79	0.24946	0.03273	5.96644	0.0145807	0.124795		-3042.51	-3041.88	0.24665	0.33303	1.26668	0.26039	0.555389
CLIP2	-6989.28	-6989.28	0.06414	0.06429	3.6e-05	0.995213	0.998175		-7664.46	-7663.43	0.06065	0.043	2.07239	0.149986	0.415635
CLK1	-2700.54	-2699.51	0.06418	0.0001	2.05869	0.15134	0.402655		-2991.11	-2988.61	0.06299	0.0199	4.99892	0.0253632	0.202197
CLMP	-2540.06	-2540.06	0.10965	0.1141	0.002314	0.961633	0.991248		-2839.73	-2839.72	0.10943	0.10507	0.011702	0.913856	0.985514
CLSPN	-10297.1	-10297	0.29745	0.34719	0.227274	0.633553	0.788895		-11394.7	-11394.7	0.29661	0.30446	0.025746	0.872522	0.980289
CLUAP1	-2944.67	-2943.61	0.08549	0.19258	2.10903	0.146432	0.401111		-3203.21	-3203.2	0.08475	0.08789	0.009498	0.922363	0.985514
CNGA3	-5537.76	-5537.46	0.15124	0.1069	0.593926	0.440905	0.697582		-6191.31	-6191.11	0.15128	0.13134	0.410802	0.521563	0.797592
CNGA4	-4257.76	-4253.22	0.10954	0.36806	9.0779	0.00258717	0.0432272		-4550.5	-4550.5	0.11011	0.11028	2.4e-05	0.996091	0.996091
CNKSR1	-6288.49	-6288.34	0.29518	0.35962	0.31138	0.576835	0.773504		-7026.1	-7022.94	0.29122	0.18035	6.31625	0.0119636	0.125992
COL11A1	-11270.1	-11270.1	0.05042	0.04763	0.008398	0.926984	0.97623		-12119.4	-12116.9	0.05041	0.0245	4.9694	0.0257996	0.202197
CPLX4	-1188.88	-1188.44	0.03279	0.0001	0.876218	0.34924	0.600478		-1377.29	-1373.61	0.03295	0.12178	7.36745	0.00664151	0.0939801
CPT1C	-5791.1	-5790.99	0.07317	0.09235	0.235102	0.627766	0.787615		-6456.21	-6455.46	0.07183	0.09531	1.49955	0.220741	0.502634
CRAT	-4625.76	-4625.75	0.05436	0.05754	0.009416	0.922698	0.974762		-5261.88	-5261.75	0.05545	0.06311	0.268396	0.60441	0.829371
CSNK1G1	-2404.08	-2403.73	0.03522	0.0001	0.69542	0.404327	0.662558		-2561.57	-2561.26	0.03883	0.01794	0.610924	0.43444	0.726112
CTLA4	-1536.52	-1533.78	0.11512	0.68263	5.47697	0.0192687	0.142449		-1696.81	-1694.05	0.11274	0.29957	5.52264	0.0187719	0.162209
DBN1	-4602.03	-4600.58	0.1562	0.41718	2.8883	0.0892249	0.311713		-4954.54	-4953.77	0.15972	0.10796	1.54159	0.214381	0.494838
DBT	-3218.24	-3214	0.22125	0.0001	8.48645	0.00357801	0.050546		-3545.27	-3543.03	0.22721	0.11409	4.46268	0.0346432	0.224562
DIEXF	-5506.46	-5506.34	0.204	0.25757	0.244046	0.621299	0.787134		-6265.39	-6264.43	0.19652	0.1462	1.90605	0.167402	0.437322
DIS3	-6155.13	-6150.63	0.06743	0.31158	9.00414	0.00269368	0.0432272		-6684.75	-6682.37	0.06868	0.03402	4.75177	0.0292682	0.214733
DISP3	-10528.3	-10524.6	0.05831	0.13324	7.42834	0.00642046	0.0794283		-11335.9	-11334.3	0.05715	0.03891	3.20377	0.0734687	0.309487
DMAC1	-1049.84	-1049.63	0.33888	0.62042	0.423536	0.515178	0.74291		-1136.21	-1136.02	0.32612	0.46268	0.390754	0.531903	0.797592
DNAJC12	-1461.95	-1461.93	0.19942	0.23301	0.048692	0.825355	0.930457		-1632.59	-1630.67	0.20756	0.48186	3.83504	0.0501919	0.24514
DNASE1	-2888.26	-2887.86	0.10566	0.16755	0.798472	0.371551	0.619864		-3262.54	-3262.53	0.10578	0.10732	0.002386	0.961041	0.993146
DRGX	-1813.81	-1813.8	0.05656	0.06641	0.019918	0.887766	0.961068		-2011.41	-2011.38	0.05311	0.04746	0.043496	0.834794	0.980289
DSC3	-7110.52	-7109.69	0.26678	0.41071	1.66352	0.197129	0.44997		-7927.49	-7922.02	0.26066	0.14139	10.9405	0.00094084	0.0286262
DSP	-20043.5	-20040.5	0.04252	0.09554	5.90334	0.0151122	0.124795		-22006.3	-22004.9	0.04279	0.03137	2.67501	0.101935	0.343519
DTWD1	-1852.64	-1852.39	0.23344	0.10517	0.50502	0.477303	0.727595		-2048.77	-2047.75	0.24105	0.13202	2.03955	0.153255	0.415635
EIF2B4	-3760.71	-3760.44	0.27952	0.41521	0.533888	0.464977	0.72312		-4102.13	-4100.16	0.27254	0.14492	3.93838	0.0471963	0.233899
EME1	-5721.84	-5721.2	0.42472	0.66021	1.28028	0.257847	0.546506		-6694.62	-6694.61	0.41238	0.40478	0.010962	0.916614	0.985514
EML1	-5817.38	-5815.6	0.05414	0.14164	3.55741	0.0592801	0.266365		-6461.81	-6461.35	0.05282	0.04027	0.912994	0.339321	0.62487
EPHB6	-7305.35	-7304.42	0.08041	0.14113	1.85466	0.173243	0.42002		-8070.74	-8070.5	0.08179	0.06944	0.475682	0.490385	0.772241
ERCC3	-5036.26	-5035.17	0.03402	0.07861	2.17044	0.140686	0.395092		-5493.11	-5492.09	0.03342	0.01795	2.02829	0.154395	0.415635
ERCC4	-7423.18	-7422.62	0.09143	0.14844	1.10653	0.292838	0.571276		-8645.98	-8645.98	0.0916	0.08978	0.01314	0.908739	0.985514
ESCO1	-5648.09	-5640.77	0.25053	0.82323	14.64	0.000130124	0.00487242		-5902.34	-5901.78	0.27254	0.21119	1.12498	0.288849	0.586537
ETV4	-3041.69	-3039.51	0.08388	0.37062	4.36206	0.0367479	0.206401		-3382.96	-3382.4	0.08462	0.05678	1.12466	0.288917	0.586537
EVA1A	-862.237	-861.988	0.03439	0.09076	0.497862	0.480441	0.727595		-958.998	-958.977	0.03366	0.02926	0.041364	0.838837	0.980289
FAAP24	-1671.67	-1669.65	0.26926	0.0269	4.04296	0.044356	0.233562		-1995.41	-1994.87	0.25106	0.17531	1.08686	0.297169	0.592579
FAM122B	-1737.55	-1737.09	0.10055	0.25938	0.930122	0.334831	0.595714		-1979.96	-1979.84	0.09987	0.1214	0.226088	0.63444	0.848105
FAM81A	-2293.61	-2293.29	0.03868	0.0001	0.63131	0.426875	0.688071		-2494	-2493.93	0.03744	0.04696	0.136194	0.712094	0.907812
FANCC	-4481.18	-4480.92	0.44988	0.61551	0.51321	0.473753	0.726272		-5002.73	-5000.61	0.43727	0.2753	4.25028	0.039244	0.228021
FAXDC2	-2771.46	-2770.49	0.51502	1.3073	1.93933	0.163741	0.42002		-3186.26	-3186.12	0.51809	0.598	0.283004	0.594739	0.829371
FBXO18	-7372.02	-7370.86	0.08177	0.15817	2.31221	0.128361	0.379454		-8241.27	-8240.42	0.0807	0.10507	1.71037	0.190937	0.473131
FCHO1	-6204.76	-6204.76	0.07668	0.07799	0.001272	0.971549	0.992158		-6858.21	-6856.97	0.07601	0.0501	2.47752	0.115484	0.360354
FER1L5	-16391.4	-16391.2	0.28386	0.23786	0.384222	0.535352	0.754869		-18526.8	-18526.7	0.28722	0.27842	0.06171	0.803813	0.977925
FGG	-3170.63	-3170.15	0.19479	0.35889	0.956432	0.328087	0.593423		-3511.81	-3511.81	0.19555	0.19218	0.003374	0.95368	0.991945
FLNB	-18223	-18222.1	0.03429	0.05684	1.79525	0.180288	0.424875		-19927.3	-19927.2	0.03417	0.03049	0.282236	0.595239	0.829371
FLT4	-9959.48	-9956.76	0.05753	0.12105	5.44587	0.0196147	0.142449		-11112	-11111.6	0.05996	0.05115	0.705632	0.400898	0.692833
FMO2	-4490.83	-4487.88	0.34548	0.83416	5.89514	0.0151828	0.124795		-4890.31	-4886.11	0.3361	0.16285	8.39552	0.00376147	0.079226
FNBP1	-3777.52	-3777.37	0.07445	0.04273	0.301414	0.582997	0.773504		-4346.89	-4346.11	0.07368	0.05079	1.55702	0.212102	0.494838
FOSL1	-1781.53	-1779.81	0.14069	0.0001	3.45092	0.0632166	0.269671		-1901.43	-1899.7	0.13923	0.03465	3.45965	0.0628836	0.278839
FPR2	-3293.65	-3293.65	0.55585	0.56868	0.002166	0.96288	0.991248		-3794.3	-3793.21	0.5519	0.39016	2.17735	0.140055	0.413541
FRMD4B	-7153.18	-7151.09	0.06995	0.16104	4.17117	0.0411174	0.223493		-7677.12	-7676.33	0.06922	0.09777	1.57223	0.209884	0.494808
FRMD7	-4979.34	-4979.1	0.21365	0.14788	0.49068	0.483624	0.727595		-5582.23	-5581.98	0.20926	0.17608	0.500344	0.479349	0.769241
FRYL	-19931.5	-19929.9	0.0635	0.11968	3.10263	0.0781659	0.300219		-22092.9	-22092.7	0.06316	0.07021	0.455056	0.499944	0.77641
FUZ	-3052.25	-3052.07	0.1563	0.21758	0.357616	0.549833	0.759401		-3446.13	-3446.02	0.15595	0.13531	0.221672	0.637769	0.848105
GALNT11	-4296.28	-4295.85	0.10032	0.1817	0.851604	0.356099	0.606088		-5003.43	-5002.58	0.09866	0.07117	1.69171	0.193376	0.475677
GALNTL5	-4229.78	-4229.73	0.49579	0.41753	0.110288	0.739816	0.863966		-4869.33	-4869.29	0.50335	0.47219	0.082528	0.7739	0.958436
GDAP2	-2935.06	-2933.77	0.06826	0.0001	2.57187	0.108779	0.343188		-3355.95	-3355.94	0.07028	0.07386	0.019088	0.890114	0.980289
GNL2	-5543.86	-5543.25	0.14749	0.24802	1.21022	0.271289	0.554087		-6163.41	-6160.4	0.1498	0.08386	6.02998	0.0140649	0.135425
GPATCH8	-10592.3	-10592	0.1241	0.08931	0.622934	0.429959	0.688071		-11552.5	-11552.4	0.12582	0.11407	0.254358	0.614023	0.831684
GPR1	-2606.07	-2605.93	0.25204	0.19256	0.2769	0.59874	0.782076		-2892.41	-2891.6	0.24586	0.16249	1.61812	0.203354	0.489501
GPR142	-3021.98	-3020.34	0.15882	0.40863	3.26996	0.0705595	0.284039		-3457.47	-3457.47	0.15765	0.15827	0.000216	0.988274	0.995818
GPR156	-6790.67	-6789.84	0.48218	0.27998	1.65993	0.197613	0.44997		-7557.44	-7556.04	0.48121	0.34756	2.78116	0.0953788	0.327986
GRXCR2	-1750.5	-1749.32	0.24359	0.61084	2.36599	0.124006	0.370995		-1821.83	-1820.29	0.23855	0.10095	3.08232	0.0791477	0.313797
GUF1	-4376.34	-4376.24	0.1767	0.22158	0.189096	0.66367	0.803837		-4836.2	-4835.88	0.18503	0.14924	0.62971	0.427462	0.723957
GYS2	-4706.36	-4705.15	0.07894	0.1849	2.41046	0.120527	0.369009		-5028.5	-5026.32	0.08166	0.03584	4.36474	0.0366901	0.226328
HCRTR1	-3231.84	-3231.55	0.07772	0.11431	0.578814	0.446778	0.70357		-3397.28	-3395.19	0.0786	0.03401	4.17507	0.0410228	0.228842
HECW1	-10687.8	-10685.4	0.08493	0.16914	4.81818	0.0281611	0.179062		-11519.9	-11519.5	0.08647	0.07158	0.774972	0.378683	0.668148
HELQ	-8142.3	-8142.17	0.29805	0.24397	0.256924	0.612241	0.787134		-9863.49	-9863.48	0.29454	0.30064	0.021012	0.884746	0.980289
HLTF	-5728.97	-5728.41	0.09638	0.17648	1.11593	0.290796	0.571276		-6098.75	-6098.73	0.09562	0.10171	0.04156	0.838461	0.980289
HRG	-5195.49	-5194.91	0.58403	0.96693	1.15377	0.282761	0.570601		-5968.46	-5968.29	0.59043	0.5225	0.336992	0.561571	0.804062
HSD17B12	-2436.34	-2436.32	0.28719	0.25924	0.041042	0.839457	0.936632		-2667.13	-2665.92	0.28638	0.474	2.42813	0.119175	0.368459
HSPH1	-5299.11	-5298.27	0.06648	0.14711	1.67974	0.194959	0.44997		-5767.45	-5764.34	0.06671	0.02601	6.2111	0.0126951	0.129644
ICAM5	-6859	-6858.44	0.17446	0.2967	1.12232	0.28942	0.571276		-7832.73	-7831.44	0.17642	0.12849	2.56469	0.109274	0.35239
IDH1	-2626.08	-2626.06	0.06144	0.05078	0.03166	0.858776	0.945776		-2864.2	-2860.54	0.0605	0.00801	7.32695	0.00679284	0.0939801
IFT46	-2041.56	-2041.56	0.09607	0.10331	0.003978	0.94971	0.990874		-2476.33	-2476.01	0.09326	0.11932	0.640644	0.423478	0.723957
IFT81	-3823.07	-3822.12	0.09448	0.22458	1.91217	0.166722	0.42002		-4173.73	-4173.26	0.09539	0.06661	0.945896	0.330766	0.618113
IGSF9	-8827.8	-8824.5	0.1301	0.28753	6.59105	0.0102493	0.115116		-9997.51	-9996.82	0.12973	0.15777	1.36675	0.242372	0.530385
IL12RB2	-7019.98	-7019.97	0.43324	0.42202	0.00602	0.938155	0.982052		-7816.66	-7812.99	0.43406	0.25679	7.33248	0.00677194	0.0939801
IL17F	-1250.49	-1250.46	0.13428	0.10999	0.05454	0.815344	0.925154		-1350.51	-1350.39	0.13216	0.17045	0.233254	0.629121	0.844677
IL19	-1521.89	-1521.44	0.33627	0.67412	0.916712	0.33834	0.596966		-1729.84	-1729.68	0.31606	0.25652	0.317852	0.572901	0.814632
IL20RB	-2294.42	-2294.13	0.25631	0.4376	0.59592	0.440139	0.697582		-2629.66	-2629.13	0.24739	0.17963	1.07511	0.299795	0.594299
IL4I1	-4443.99	-4442.58	0.16087	0.06931	2.82928	0.0925598	0.315077		-5113.24	-5112.1	0.16545	0.231	2.2931	0.12995	0.391011
ING1	-1516.62	-1516.41	0.02256	0.0001	0.417768	0.518053	0.74291		-1730.47	-1729.6	0.02103	0.00796	1.74821	0.186102	0.468033
INTS6	-4350.76	-4350.71	0.04408	0.06403	0.102066	0.749364	0.867935		-4675.53	-4673.23	0.04476	0.01134	4.59701	0.0320277	0.224102
IP6K2	-2528.61	-2528.16	0.02967	0.0001	0.88644	0.346444	0.600478		-2738.86	-2738.64	0.03041	0.01855	0.437388	0.508386	0.785899
IRF2	-2093.61	-2093.01	0.02018	0.08919	1.20185	0.272952	0.554125		-2281.09	-2281.09	0.02032	0.01987	0.000734	0.978386	0.995818
ITIH3	-6720.52	-6719.38	0.11119	0.19256	2.29671	0.129649	0.379927		-7345.08	-7344.64	0.11183	0.09036	0.884994	0.346838	0.62841
ITK	-4076.47	-4074.59	0.05557	0.18275	3.75037	0.0527958	0.250082		-4437.59	-4435.74	0.05517	0.02131	3.69841	0.0544642	0.254923
IYD	-2598.84	-2597.35	0.26062	0.65397	2.97046	0.0847979	0.30401		-2898.76	-2892.08	0.26124	0.07153	13.3506	0.000258337	0.0108824
KBTBD4	-2976.93	-2972.03	0.02495	0.32914	9.81708	0.00172899	0.0329965		-3166.75	-3166.13	0.0247	0.00865	1.24108	0.265263	0.55871
KCNE2	-1031.93	-1031.93	0.16426	0.16786	0.000242	0.987588	0.998175		-1179.96	-1178.87	0.15692	0.07738	2.16571	0.141119	0.413541
KCTD16	-2531.84	-2531.07	0.06453	0.0001	1.54075	0.214507	0.475584		-2748.59	-2747.78	0.06031	0.02796	1.62747	0.202054	0.489501
KIAA0100	-13690.9	-13689.6	0.08687	0.15758	2.48259	0.115112	0.355898		-14993.6	-14993.6	0.08719	0.08665	0.001056	0.974076	0.995818
KIF13A	-12797	-12795.5	0.07604	0.1457	3.08819	0.0788626	0.300219		-14226.9	-14221.5	0.07414	0.03865	10.7921	0.00101933	0.0286262
KLHDC8B	-2090.93	-2086.19	0.0463	0.79858	9.47964	0.00207765	0.0368509		-2223.78	-2223.77	0.04788	0.0432	0.022892	0.879738	0.980289
KMT5B	-7563.65	-7563.54	0.20389	0.15696	0.22615	0.634393	0.788895		-8852.27	-8848.99	0.20872	0.14128	6.55286	0.0104716	0.121687
KRT20	-4307.3	-4307.15	0.88958	1.15002	0.310998	0.577068	0.773504		-5011.98	-5009.83	0.8577	0.55005	4.29249	0.0382811	0.226328
KRTDAP	-750.394	-749.786	0.16267	0.06705	1.21691	0.269967	0.554087		-760.502	-760.147	0.15841	0.07857	0.708806	0.39984	0.692833
LDLR	-7195.14	-7194.9	0.09417	0.11578	0.472584	0.491801	0.728603		-8043.83	-8043.83	0.09215	0.09314	0.003818	0.95073	0.991938
LDLRAD1	-1423.9	-1423.66	0.20796	0.40405	0.48205	0.487495	0.728603		-1594.94	-1594.35	0.20886	0.32321	1.17315	0.278755	0.57869
LIG4	-7752.1	-7750.2	0.12448	0.24017	3.78862	0.0516021	0.250082		-8983.97	-8983.17	0.12092	0.09771	1.6018	0.205649	0.491515
LMBR1L	-2895.29	-2894.96	0.05185	0.09356	0.659784	0.416636	0.678292		-3154.77	-3154.55	0.0525	0.07151	0.429734	0.512119	0.788056
LONP1	-7179.83	-7178.42	0.0431	0.08886	2.82962	0.09254	0.315077		-7956.6	-7954.44	0.04236	0.02546	4.33273	0.0373862	0.226328
LPAR6	-2238.1	-2238	0.19305	0.37829	0.217364	0.641056	0.790969		-2484.71	-2478.61	0.1974	0.03719	12.2161	0.000473782	0.0159665
LRFN2	-5820.85	-5813.22	0.03257	0.17539	15.2491	9.42212e-05	0.00396907		-6194.74	-6194.56	0.03166	0.02589	0.357742	0.549763	0.797592
LRIG2	-7371.3	-7371.25	0.16864	0.19315	0.093818	0.759378	0.873415		-8166.06	-8165.58	0.16779	0.13712	0.976838	0.322981	0.618113
LRRC18	-1997.53	-1997.4	0.20442	0.40063	0.247566	0.618794	0.787134		-2270.73	-2269.72	0.2043	0.33512	2.02032	0.155207	0.415635
LSM11	-1289.69	-1289.24	0.07263	0.0001	0.906568	0.341027	0.598573		-1371.04	-1370.56	0.0725	0.02791	0.956608	0.328043	0.618113
MAGT1	-1941.06	-1937.49	0.05434	0.33127	7.13912	0.00754201	0.0876433		-2015.04	-2015.04	0.05752	0.0601	0.00484	0.944536	0.989101
MANBA	-6862.6	-6862.34	0.31704	0.23117	0.53233	0.465629	0.72312		-7642.9	-7638.57	0.31223	0.17457	8.67626	0.00322381	0.0724283
MANSC1	-4344.7	-4344.18	0.56047	0.37104	1.03538	0.308897	0.584823		-4974.84	-4973.76	0.54556	0.75677	2.16649	0.141048	0.413541
MAP2K5	-2511.72	-2511.67	0.04823	0.06975	0.099826	0.752039	0.867935		-2659.4	-2659.4	0.0503	0.0471	0.009256	0.923355	0.985514
MAP3K6	-8982.93	-8981.09	0.12338	0.22202	3.67887	0.0551063	0.254395		-9809.02	-9806.81	0.12482	0.08072	4.42979	0.0353169	0.224562
MAS1	-2432.69	-2432.48	0.09254	0.04785	0.420288	0.516793	0.74291		-3054.94	-3030.5	0.09543	0.546	48.881	2.71971e-12	4.5832e-10
MBTD1	-3321.47	-3320.85	0.04001	0.0001	1.22836	0.267727	0.553521		-3545.69	-3545.53	0.03828	0.02676	0.303042	0.581982	0.824066
MCMBP	-4276.1	-4275.14	0.04494	0.0001	1.92984	0.164776	0.42002		-4921.77	-4921.42	0.04509	0.05862	0.71403	0.398109	0.692833
MFSD13A	-3566.48	-3565.96	0.09191	0.18353	1.04737	0.306113	0.582826		-3947.79	-3947.1	0.09106	0.13087	1.37478	0.240992	0.530385
MICU2	-3213.2	-3208.89	0.19436	1.17171	8.61673	0.00333089	0.050546		-3615.1	-3613.78	0.19978	0.1261	2.6407	0.104158	0.347536
MIOS	-4786.23	-4785.66	0.0161	0.0001	1.14315	0.284988	0.571276		-5148.74	-5148.73	0.01577	0.014	0.032146	0.857708	0.980289
MMS22L	-8805.28	-8804.78	0.29005	0.19993	1.00053	0.317181	0.587308		-9911.08	-9911	0.2924	0.27248	0.177796	0.673274	0.877178
MNT	-3659.3	-3659.28	0.08061	0.06924	0.04498	0.832041	0.931554		-3956.83	-3956.4	0.07913	0.05393	0.851396	0.356158	0.638467
MON2	-10042.5	-10036.3	0.0417	0.21579	12.41	0.000427051	0.0130833		-10935.7	-10935.2	0.04163	0.03119	0.929126	0.33509	0.620469
MRAS	-1221.9	-1221.9	0.0001	0.0001	0	1	1		-1347.67	-1346.27	0.0001	0.01074	2.80231	0.0941288	0.327986
MSANTD2	-2361.51	-2360.97	0.04686	0.0001	1.09275	0.295862	0.571276		-2520.38	-2518.64	0.04681	0.13383	3.47694	0.0622298	0.278839
MTAP	-1825.29	-1825.24	0.06377	0.09086	0.101532	0.749999	0.867935		-2008.21	-2008.19	0.06339	0.06858	0.026912	0.869693	0.980289
MTMR3	-8313.96	-8313.87	0.18205	0.22516	0.186922	0.665491	0.803837		-9106.11	-9105.55	0.17941	0.14307	1.11351	0.291319	0.587872
MTRF1	-3149.23	-3148.81	0.24345	0.45719	0.84146	0.35898	0.60792		-3609.35	-3607.91	0.24595	0.39392	2.89347	0.0889391	0.327986
MVB12A	-1978.15	-1976.97	0.13421	0.39383	2.36104	0.124399	0.370995		-2133.79	-2133.66	0.13286	0.10706	0.25014	0.616977	0.831684
MYO1H	-7619.26	-7618.23	0.10566	0.18863	2.05465	0.151742	0.402655		-8441.98	-8441.51	0.10659	0.08606	0.941144	0.331984	0.618113
MYO7A	-14584.6	-14575.3	0.02934	0.0928	18.6647	1.55844e-05	0.00105039		-15672.7	-15672.7	0.0297	0.02756	0.127682	0.720848	0.909834
MYPN	-9056.83	-9055.72	0.1521	0.2559	2.20709	0.137377	0.392341		-9876.25	-9875.94	0.14937	0.17451	0.623774	0.429648	0.723957
NDUFV1	-3132.27	-3132.2	0.03547	0.05564	0.150792	0.69778	0.830925		-3511.14	-3509.05	0.03593	0.01172	4.16993	0.0411476	0.228842
NFKBIB	-2696.85	-2696.03	0.14488	0.3807	1.62977	0.201735	0.453503		-3060.43	-3060.13	0.142	0.18012	0.60881	0.435236	0.726112
NGEF	-3824.29	-3824.27	0.04268	0.03658	0.039666	0.842135	0.936632		-4275.04	-4274.09	0.04228	0.02642	1.88622	0.169629	0.439731
NGLY1	-4158.97	-4158.86	0.16548	0.12493	0.221434	0.637949	0.790401		-4736.21	-4736.17	0.17075	0.18311	0.08065	0.776418	0.958436
NME5	-1285.55	-1285.09	0.19588	0.0001	0.926162	0.335862	0.595714		-1449.59	-1449.17	0.19725	0.30266	0.851326	0.356177	0.638467
NNT	-7158.76	-7158.69	0.06591	0.08489	0.144882	0.703475	0.831828		-8034.42	-8032.76	0.06606	0.03868	3.31532	0.0686368	0.296546
NOP9	-4847.06	-4846.93	0.30259	0.3916	0.266272	0.605844	0.785266		-5470.96	-5469.8	0.30246	0.20978	2.32945	0.126947	0.388918
NR3C2	-6349.02	-6343.98	0.08736	0.29559	10.0874	0.00149285	0.0314432		-6635.24	-6633.88	0.08704	0.04671	2.71711	0.0992777	0.337945
NTRK3	-4616.28	-4610.02	0.00718	0.08579	12.5211	0.000402386	0.0130833		-5043.69	-5040.35	0.01269	0.0001	6.67561	0.00977408	0.117638
NUDT12	-2816.53	-2816.51	0.17325	0.14607	0.037542	0.846366	0.938241		-3100.09	-3098.8	0.18539	0.10213	2.58733	0.107722	0.35239
OSMR	-8694.9	-8694.89	0.37127	0.39442	0.024704	0.875107	0.954405		-10225.2	-10223.8	0.36509	0.46646	2.78223	0.0953154	0.327986
OTUD3	-2528.42	-2526.93	0.16517	0.46894	2.98172	0.0842099	0.30401		-2781.4	-2779.37	0.17408	0.08548	4.06341	0.043822	0.228842
PABPC5	-2066.1	-2065.66	0.0581	0.0001	0.877574	0.348867	0.600478		-2276.74	-2276.49	0.05682	0.08268	0.493584	0.482333	0.770361
PACSIN1	-2589.24	-2580.27	0.01892	0.21612	17.954	2.26304e-05	0.00114471		-2896.9	-2893.26	0.0176	0.04923	7.28022	0.00697182	0.0939801
PARP3	-4835.46	-4830.25	0.21602	0.65427	10.4109	0.00125271	0.0281442		-4987.79	-4986.8	0.22343	0.15152	1.97365	0.160061	0.421409
PARS2	-4079.58	-4079.38	0.14855	0.19652	0.394948	0.52971	0.750051		-4603.4	-4601.25	0.14412	0.08504	4.30065	0.0380979	0.226328
PATL2	-3841.9	-3841.73	0.29647	0.43301	0.34655	0.556073	0.761747		-4514.45	-4512.87	0.30044	0.4488	3.15722	0.0755919	0.310664
PCNX1	-14716.1	-14715.6	0.09052	0.12788	0.950258	0.329654	0.593423		-16491.8	-16491.6	0.0896	0.08103	0.391872	0.531317	0.797592
PDCL	-2429.92	-2429.81	0.11361	0.14916	0.211686	0.645449	0.790969		-2575.17	-2575.15	0.11372	0.12273	0.036306	0.848885	0.980289
PDP2	-4212.58	-4209.84	0.14501	0.45051	5.47831	0.0192538	0.142449		-4540.28	-4539.52	0.14825	0.09747	1.5168	0.218104	0.500007
PERM1	-7376.95	-7376.87	0.58955	0.50635	0.162434	0.686925	0.823822		-8549.1	-8549.09	0.58442	0.59875	0.019218	0.889743	0.980289
PEX6	-7547.46	-7546.51	0.13248	0.21336	1.89188	0.16899	0.42002		-8184.41	-8184.37	0.13387	0.14248	0.077664	0.780488	0.959944
PFKFB2	-3127.93	-3127.81	0.04842	0.08841	0.24819	0.618352	0.787134		-3488.67	-3488.12	0.04585	0.07065	1.10128	0.293986	0.589722
PHF13	-1978.7	-1978.59	0.03046	0.0543	0.233842	0.62869	0.787615		-2261.47	-2258.83	0.02964	0.07257	5.28545	0.0215044	0.176755
PHKG1	-2656.23	-2656.04	0.07174	0.11384	0.379488	0.537877	0.755269		-2832.76	-2831.72	0.06936	0.03422	2.08491	0.148761	0.415635
PHLDB1	-8878.38	-8875.49	0.05719	0.15001	5.77262	0.0162778	0.13061		-9807.96	-9807.87	0.05642	0.052	0.171342	0.678922	0.879987
PIH1D1	-2115.04	-2110.97	0.11974	0.62052	8.12589	0.00436376	0.0588235		-2375.26	-2375.26	0.12883	0.13001	0.00063	0.979975	0.995818
PIP5K1A	-3431.5	-3429.45	0.11845	0.48924	4.11028	0.0426233	0.228001		-3770.45	-3770.4	0.11935	0.10675	0.105474	0.745357	0.933774
PKD2L1	-5393.43	-5391.49	0.19825	0.49538	3.88859	0.0486151	0.250082		-5914.22	-5914.09	0.19615	0.1728	0.262622	0.608325	0.829981
PLCXD2	-2218.74	-2218.73	0.04288	0.06481	0.015262	0.90168	0.963401		-2462.87	-2461.83	0.04097	0.01524	2.07004	0.150217	0.415635
PLEKHG2	-12571.7	-12570.3	0.32654	0.51535	2.8967	0.0887609	0.311713		-14297.4	-14297.3	0.32668	0.34965	0.277602	0.598277	0.829371
PLEKHG6	-6789.36	-6788.48	0.42473	0.2478	1.76327	0.184217	0.428146		-7665.62	-7661.01	0.43039	0.24211	9.22823	0.00238312	0.057365
PLEKHS1	-4460.36	-4460.21	0.64652	0.83458	0.295608	0.586649	0.773569		-5025.71	-5024.41	0.63635	0.44537	2.60365	0.106618	0.352258
PLPPR2	-2763.74	-2763.74	0.04407	0.04616	0.001772	0.966423	0.991248		-3066.37	-3065.73	0.04409	0.02375	1.28655	0.256684	0.550971
PNLIPRP3	-3883.12	-3877.25	0.21432	1.32416	11.7328	0.000614077	0.0172453		-4390.55	-4390.26	0.21695	0.25977	0.587646	0.443331	0.732365
POF1B	-4408.91	-4408.79	0.4439	0.56184	0.251544	0.61599	0.787134		-4945.52	-4945.5	0.41735	0.39475	0.053354	0.817327	0.980289
POMGNT1	-4020.64	-4016.94	0.03578	0.22682	7.40888	0.00649027	0.0794283		-4316.64	-4316.64	0.03612	0.0359	0.00016	0.989908	0.995818
POU6F2	-2133.68	-2131.81	0.04518	0.39438	3.73978	0.0531316	0.250082		-2237.67	-2237.53	0.04765	0.02843	0.271806	0.602123	0.829371
PPIB	-1343.42	-1343.23	0.03686	0.07909	0.369852	0.543085	0.756279		-1479.84	-1478.69	0.03756	0.0093	2.30572	0.128898	0.391011
PRDM8	-2425.5	-2425.38	0.07487	0.04515	0.23692	0.62644	0.787615		-2575.05	-2574.55	0.07221	0.04146	1.00968	0.31498	0.608239
PROSER3	-4215.91	-4214.98	0.58816	1.14224	1.86596	0.171938	0.42002		-4927.3	-4927.29	0.61168	0.59506	0.014206	0.905126	0.985514
PRSS46P	-2977.84	-2974.58	0.30617	0.03664	6.53297	0.0105893	0.115116		-3469.71	-3468.46	0.30778	0.47767	2.51356	0.112871	0.355491
PRUNE1	-3290.89	-3290.71	0.20441	0.31076	0.36517	0.545649	0.756723		-3632.83	-3632.83	0.20708	0.21221	0.006406	0.936207	0.989101
PSCA	-1373.06	-1372.9	0.34731	0.25551	0.315874	0.574098	0.773504		-1567.98	-1567.74	0.35268	0.45726	0.483838	0.486689	0.770547
PSD3	-7672.93	-7672.71	0.30226	0.40192	0.43407	0.509999	0.742082		-8059.91	-8059.59	0.29956	0.24557	0.62723	0.428373	0.723957
PTPN21	-6780.22	-6777.5	0.06323	0.15204	5.42357	0.0198667	0.142449		-7120.59	-7117.79	0.06507	0.02746	5.60232	0.0179367	0.15907
PXK	-2512.81	-2507.39	0.06923	1.88206	10.8485	0.000988781	0.0238014		-2694.01	-2691.55	0.06939	0.01139	4.90707	0.026747	0.204858
QRICH1	-4066.22	-4065.86	0.02101	0.06196	0.728692	0.393307	0.649729		-4268.85	-4268.67	0.02386	0.01296	0.36997	0.543021	0.797592
RALGDS	-6045.6	-6045.6	0.08626	0.09107	0.017458	0.894882	0.963401		-6803.7	-6803.7	0.08577	0.08591	5.8e-05	0.993924	0.996091
RARS2	-3678.42	-3677.53	0.22711	0.08385	1.78124	0.181998	0.425925		-4083.82	-4081.46	0.2402	0.12061	4.71674	0.0298703	0.214733
RBM15	-5661.22	-5660.6	0.06794	0.19408	1.24526	0.264459	0.551956		-6207.89	-6206.27	0.06886	0.03318	3.24859	0.0714849	0.304942
RBP3	-10265.6	-10265.5	0.06814	0.05561	0.302304	0.582442	0.773504		-11709.3	-11709.3	0.06568	0.06266	0.06774	0.794656	0.970287
RETREG3	-3083.31	-3082.17	0.16315	0.04174	2.2729	0.131653	0.38127		-3284.58	-3284.14	0.16304	0.10954	0.885152	0.346794	0.62841
RFXANK	-1701.18	-1698.08	0.02304	0.21825	6.19066	0.0128426	0.124795		-1835.11	-1833.35	0.02211	0.07578	3.52772	0.0603507	0.277888
RNF183	-1433.73	-1433.72	0.13555	0.12464	0.01474	0.903368	0.963401		-1581.96	-1581.46	0.13127	0.0833	1.00605	0.315851	0.608239
RPP30	-1827.27	-1825.73	0.07439	0.38904	3.07316	0.0795944	0.300219		-1987.72	-1987.53	0.07295	0.05095	0.38316	0.535917	0.797592
RWDD4	-1170.67	-1170.51	0.06044	0.0001	0.318426	0.572555	0.773504		-1314.52	-1313.09	0.05899	0.0373	2.86034	0.0907881	0.327986
SCGB1C1	-777.013	-777.013	0.22438	0.22261	6.2e-05	0.993718	0.998175		-860.951	-858.706	0.22995	0.06714	4.48872	0.0341191	0.224562
SDR39U1	-2169.62	-2167.99	0.18473	999	3.2644	0.070799	0.284039		-2571.38	-2569.15	0.18084	0.34786	4.46209	0.034655	0.224562
SDR9C7	-2349.1	-2346.09	0.1097	903.458	6.02445	0.014109	0.124795		-2541.8	-2534.74	0.1096	0.00751	14.1112	0.000172315	0.00829574
SEMA3C	-4530.69	-4529.04	0.05962	0.21502	3.2913	0.069648	0.284039		-4981.67	-4981.54	0.05821	0.0478	0.271702	0.602192	0.829371
SERPINA11	-3662.82	-3662.66	0.2357	0.32402	0.30603	0.580127	0.773504		-4144.89	-4144.8	0.23847	0.26558	0.176784	0.674152	0.877178
SERPINB7	-3111.03	-3110.1	0.30293	0.78957	1.86809	0.171694	0.42002		-3454.93	-3453.5	0.29539	0.1787	2.86382	0.0905921	0.327986
SERPINB8	-3524.89	-3524.89	0.20121	0.18884	0.010336	0.919022	0.973932		-4097.05	-4096.68	0.19012	0.23494	0.747546	0.387254	0.679712
SERPINE2	-3000.07	-2999.59	0.07587	0.03058	0.94479	0.331049	0.593423		-3378.87	-3378.61	0.0739	0.0946	0.517478	0.471919	0.760942
SERTAD4	-2492.19	-2491.54	0.20209	0.38522	1.30844	0.252677	0.538937		-2648.75	-2647.84	0.19993	0.11362	1.81203	0.178265	0.455115
SETD3	-4187.8	-4186.4	0.11408	0.3002	2.80051	0.0942342	0.317569		-4763.05	-4762.98	0.11571	0.10475	0.143462	0.704863	0.90319
SETD7	-2285.64	-2285.21	0.0421	0.0001	0.869028	0.351225	0.600826		-2576.54	-2576.35	0.04285	0.05718	0.37935	0.537951	0.797592
SFXN2	-2177.4	-2177.4	0.10332	0.10517	0.00044	0.983265	0.998073		-2424.62	-2424.61	0.10505	0.09872	0.025476	0.873187	0.980289
SH2D7	-4798.81	-4796.95	0.46799	1.06773	3.73042	0.0534301	0.250082		-5760.7	-5760.46	0.43458	0.37746	0.483098	0.487022	0.770547
SIL1	-3325.11	-3324.91	0.12278	0.08614	0.399302	0.52745	0.750051		-3585.31	-3583.43	0.13154	0.24349	3.74736	0.052891	0.251046
SIMC1	-6363.83	-6361.63	0.39721	0.1123	4.38464	0.0362642	0.206401		-7335.19	-7334.31	0.40439	0.30994	1.76711	0.18374	0.465567
SKAP2	-2405.46	-2403.17	0.16874	1.43709	4.57356	0.032469	0.195394		-2674.78	-2674.74	0.17235	0.15518	0.086358	0.768859	0.958436
SKIV2L	-8745.04	-8744.55	0.0767	0.11755	0.967336	0.325345	0.593423		-9525.13	-9525.04	0.07634	0.06874	0.168198	0.681718	0.880226
SLC25A28	-1696.13	-1695.58	0.01909	0.07822	1.09749	0.294818	0.571276		-1842.31	-1836.09	0.01902	0.17629	12.4246	0.000423718	0.0158659
SLC26A7	-4781.54	-4781.23	0.17548	0.25561	0.620638	0.43081	0.688071		-5203.17	-5202.1	0.17763	0.11951	2.14435	0.143096	0.415635
SLC30A8	-2904.27	-2903.86	0.28743	0.47088	0.813304	0.367145	0.615957		-3253.47	-3251.45	0.27784	0.15006	4.05125	0.0441387	0.228842
SLC44A3	-5296.79	-5296.65	0.28006	0.36487	0.280182	0.596582	0.782076		-5940.49	-5940.35	0.29606	0.26491	0.27022	0.603184	0.829371
SLC4A7	-7218.76	-7147.88	0.05536	0.95556	141.763	1.09581e-32	3.69288e-30		-7211.35	-7210.84	0.06039	0.04425	1.01949	0.31264	0.608239
SLC5A12	-4893.89	-4891.56	0.16678	0.39481	4.65408	0.0309798	0.193337		-5381.23	-5381.23	0.16663	0.16144	0.013766	0.9066	0.985514
SLITRK5	-5494.44	-5491.49	0.04137	0.14037	5.89621	0.0151735	0.124795		-5784.37	-5784.36	0.04222	0.04068	0.008388	0.927027	0.985514
SNX25	-5255.24	-5255.01	0.14916	0.23338	0.462022	0.496681	0.730923		-5867.19	-5866.13	0.14697	0.1	2.12902	0.144534	0.415635
SNX8	-3255.42	-3254.14	0.0771	0.01894	2.55446	0.109983	0.343188		-3598.3	-3597.44	0.07656	0.04962	1.71675	0.190112	0.473131
SOSTDC1	-1219.13	-1218.21	0.03836	0.1536	1.84024	0.174922	0.421063		-1266.84	-1266.84	0.03623	0.034	0.005572	0.940497	0.989101
SPEF2	-14398	-14396.1	0.36829	0.67469	3.84088	0.0500173	0.250082		-16271.9	-16271.7	0.36146	0.33932	0.25176	0.615839	0.831684
SPHKAP	-16058.8	-16058.7	0.36547	0.40352	0.175984	0.674847	0.812227		-18556	-18555.9	0.36193	0.34456	0.204016	0.651499	0.861
SPON1	-4720.76	-4720.48	0.03029	0.01485	0.571306	0.44974	0.704942		-5229.99	-5229.98	0.02921	0.031	0.02375	0.877523	0.980289
SRPRA	-4054.3	-4052.59	0.08522	0.22893	3.41704	0.0645265	0.271818		-4419.83	-4416.15	0.08313	0.02724	7.36452	0.00665234	0.0939801
SSH1	-8554.5	-8554.45	0.16287	0.14348	0.10933	0.740908	0.863966		-9744.37	-9740.36	0.16467	0.10446	8.01283	0.0046447	0.0869591
SSRP1	-4359.37	-4358.66	0.01147	0.0001	1.42769	0.232142	0.501486		-4730.86	-4727.7	0.01098	0.0001	6.32602	0.0118979	0.125992
ST3GAL2	-2106.98	-2104.16	0.0196	0.11798	5.63136	0.017642	0.138264		-2233.27	-2233.22	0.01914	0.01524	0.082966	0.773318	0.958436
STAG1	-6436.39	-6436.16	0.00882	0.0001	0.470098	0.492942	0.728603		-6715.53	-6715.51	0.00872	0.00706	0.039106	0.843239	0.980289
STEAP3	-3837.52	-3834.89	0.07366	0.19372	5.26568	0.0217499	0.152702		-4314.31	-4314.29	0.07392	0.07742	0.032572	0.856778	0.980289
STK16	-1911.67	-1909.94	0.07966	299.453	3.46646	0.0626252	0.269671		-2133.5	-2132.91	0.07954	0.13215	1.16757	0.279901	0.57869
STOML3	-2103.69	-2103.44	0.09644	0.17611	0.492012	0.483031	0.727595		-2316.71	-2316.42	0.09665	0.13205	0.580454	0.446134	0.733401
STX16	-2339.06	-2338.74	0.11987	0.38446	0.63422	0.425812	0.688071		-2716.98	-2715.08	0.12634	0.0627	3.80209	0.0511887	0.246437
SYTL5	-5635.27	-5634.14	0.23365	0.4541	2.26449	0.13237	0.38127		-6256.8	-6256.35	0.22969	0.28309	0.905382	0.341343	0.625177
TBC1D2	-7534.21	-7533.26	0.1952	0.30724	1.88545	0.169716	0.42002		-8417.37	-8416.98	0.19835	0.16961	0.779294	0.377357	0.668148
TCTE1	-4622.75	-4620.6	0.13752	0.3082	4.28928	0.0383534	0.211887		-5227.69	-5225.7	0.13783	0.21157	3.97361	0.0462185	0.233899
TECTA	-15576	-15574.5	0.05972	0.09858	3.0339	0.0815418	0.300219		-17099.1	-17091	0.05938	0.02911	16.1862	5.74105e-05	0.00322397
TEK	-7244.75	-7241.68	0.04754	0.0001	6.13946	0.0132198	0.124795		-7869.93	-7866.54	0.04747	0.01693	6.78039	0.00921648	0.117281
TENM3	-18686.1	-18675.7	0.0265	0.1108	20.6793	5.42999e-06	0.000457477		-20588.2	-20588.1	0.02614	0.02897	0.266904	0.605416	0.829371
TEP1	-24444.8	-24442.6	0.32707	0.49373	4.37362	0.0364994	0.206401		-27717.7	-27717	0.32674	0.36483	1.22707	0.267978	0.560924
TERB1	-4806.28	-4805	0.34444	0.96256	2.56796	0.109048	0.343188		-5495.62	-5492.39	0.33127	0.51248	6.4589	0.0110398	0.124014
TET1	-15982	-15981.5	0.24879	0.33041	1.02182	0.312087	0.587308		-17530.6	-17530.3	0.24289	0.26634	0.548708	0.458846	0.748441
TEX46	-1000.46	-1000.46	0.38839	0.41158	0.001638	0.967717	0.991248		-1168.75	-1168.72	0.37218	0.3361	0.054644	0.815171	0.980289
TGS1	-6250.92	-6248.99	0.25723	0.59661	3.85858	0.0494923	0.250082		-7562.1	-7561.38	0.26379	0.31975	1.43664	0.230684	0.521748
TLN1	-16272.5	-16271.5	0.01753	0.03818	2.09699	0.14759	0.401111		-17588	-17587.4	0.01759	0.01164	1.2528	0.263018	0.557465
TM4SF20	-2309.17	-2309.15	0.60288	0.70857	0.045698	0.830726	0.931554		-2619.98	-2617.62	0.59207	0.29826	4.71228	0.029948	0.214733
TMEM214	-5305.05	-5303.99	0.27006	0.12925	2.12639	0.144781	0.399928		-5976.7	-5975.77	0.26956	0.20216	1.86586	0.17195	0.442346
TMEM225	-2227.85	-2227.7	0.94771	0.62693	0.29405	0.587637	0.773569		-2632.07	-2630.52	0.94325	0.53656	3.0832	0.0791046	0.313797
TMEM25	-2461.07	-2460.15	0.12388	0.2572	1.82396	0.176843	0.422666		-2806.62	-2806.53	0.12251	0.13914	0.182064	0.669605	0.877178
TMEM71	-2952.67	-2952.66	0.65712	0.60957	0.022614	0.880465	0.957151		-3515.89	-3514.34	0.63919	0.996	3.08966	0.0787913	0.313797
TNFRSF17	-1628.41	-1628.38	0.42251	0.6108	0.07167	0.788921	0.901242		-1917.32	-1916.62	0.42757	0.2823	1.40086	0.23658	0.530385
TNFRSF9	-2216.52	-2216.52	0.48584	0.49556	0.000824	0.9771	0.994811		-2618.02	-2616.62	0.4768	0.29766	2.81469	0.0934049	0.327986
TNKS1BP1	-15255.3	-15255.2	0.32264	0.2895	0.245866	0.620001	0.787134		-17241.5	-17241.5	0.32156	0.31409	0.041784	0.838032	0.980289
TP53I3	-2447.1	-2447.02	0.21636	0.28387	0.155678	0.693167	0.828359		-2706.23	-2706.23	0.21452	0.20952	0.004746	0.945076	0.989101
TRIM66	-10040.9	-10040.8	0.18126	0.21439	0.342634	0.558313	0.761747		-10851.3	-10848.3	0.18615	0.11866	5.88056	0.015309	0.143309
TRIM68	-3561.93	-3561.92	0.17715	0.19183	0.019208	0.889772	0.961068		-3964.05	-3964.05	0.18251	0.18318	0.000162	0.989845	0.995818
TRIML1	-3686.45	-3685.35	0.22288	0.44179	2.18785	0.139104	0.393932		-4168.98	-4168.8	0.22042	0.25508	0.344356	0.557326	0.802644
TRMT1L	-4493.09	-4493.08	0.11115	0.10706	0.00311	0.955527	0.991248		-4829.71	-4829.41	0.11168	0.08416	0.601664	0.437944	0.72703
TRMT2A	-4666.65	-4666.55	0.11344	0.08496	0.197978	0.656358	0.801423		-5223.3	-5222.83	0.1113	0.14296	0.946446	0.330626	0.618113
TRPC4	-6407.68	-6407.44	0.03136	0.05552	0.473154	0.49154	0.728603		-7096.47	-7096.46	0.03066	0.0289	0.02546	0.873226	0.980289
TRUB2	-2617.65	-2617.65	0.16761	0.15871	0.005984	0.93834	0.982052		-2986.06	-2985.54	0.18504	0.13269	1.04547	0.306553	0.600814
TSHZ2	-8226.57	-8225.82	0.07625	0.04878	1.50103	0.220512	0.479436		-8979.06	-8977.54	0.07768	0.05184	3.04064	0.0812039	0.314548
TULP2	-4820.72	-4819.65	0.47494	0.84856	2.14057	0.143449	0.399523		-5585.19	-5583.43	0.48461	0.70546	3.50944	0.0610199	0.277888
UBASH3B	-4127.24	-4125.8	0.02948	0.08934	2.87936	0.0897217	0.311713		-4567.06	-4567.03	0.0292	0.03226	0.05862	0.808691	0.980289
UBR7	-3061.83	-3059.36	0.1307	0.45685	4.9482	0.0261179	0.174642		-3369.19	-3368.16	0.12922	0.08126	2.0504	0.152167	0.415635
UGDH	-2994.99	-2991.83	0.01185	0.10941	6.31645	0.0119623	0.124795		-3249.85	-3249.69	0.01166	0.01793	0.334396	0.563082	0.804062
UNC45A	-6627.05	-6626.28	0.04638	0.08338	1.54086	0.21449	0.475584		-7361.52	-7361.41	0.04621	0.0407	0.219758	0.639224	0.848105
USO1	-6314.25	-6313.24	0.06995	0.18136	2.0364	0.153572	0.403978		-6991.83	-6991.81	0.07107	0.06689	0.041752	0.838093	0.980289
VIPAS39	-3031.57	-3031.19	0.07121	0.1584	0.763406	0.382265	0.634597		-3385.34	-3384.33	0.07602	0.04001	2.01842	0.155401	0.415635
VRK3	-4169.42	-4168.94	0.37318	0.22447	0.96736	0.325339	0.593423		-4617.48	-4614.83	0.36156	0.20062	5.29968	0.0213293	0.176755
WDR43	-4179.64	-4179.53	0.11006	0.14678	0.21352	0.644022	0.790969		-4561.53	-4561.51	0.10707	0.09418	0.037252	0.846953	0.980289
WDR74	-2765.04	-2763.17	0.16279	0.0001	3.73044	0.0534293	0.250082		-3128.38	-3128.37	0.15915	0.15565	0.005104	0.943046	0.989101
WHAMM	-4754.65	-4754.65	0.37753	0.39934	0.013168	0.908642	0.965969		-5411.64	-5411.63	0.38491	0.40038	0.032932	0.855997	0.980289
WIZ	-5891.23	-5886.99	0.06544	0.2794	8.47545	0.00359971	0.050546		-6361.45	-6357.72	0.06682	0.02282	7.44958	0.00634514	0.0939801
WNT2	-2236.01	-2235.45	0.0417	0.0001	1.11476	0.29105	0.571276		-2422.03	-2421.85	0.0414	0.02829	0.35978	0.548628	0.797592
YIF1A	-1922.16	-1921.65	0.09254	0.20654	1.01034	0.314822	0.587308		-2086.12	-2086.11	0.09436	0.08769	0.027344	0.86866	0.980289
YTHDC2	-8717.73	-8714.68	0.0455	0.18856	6.11081	0.0134358	0.124795		-9914.6	-9904.18	0.04382	0.11082	20.8309	5.0166e-06	0.000422935
ZBED1	-4943.45	-4942.64	0.01371	0.02511	1.6289	0.201856	0.453503		-5424.23	-5421.32	0.01344	0.02604	5.81838	0.0158595	0.14445
ZBED8	-3723.33	-3722.34	0.12505	0.03508	1.98033	0.159355	0.413098		-4162.63	-4161.94	0.12923	0.08961	1.37697	0.240619	0.530385
ZBTB8OS	-1004.71	-1004.69	0.11059	0.08948	0.032808	0.856266	0.945776		-1082.05	-1082.03	0.129	0.14475	0.033824	0.854082	0.980289
ZFHX3	-23033.7	-23033	0.07811	0.10835	1.51783	0.217948	0.476938		-24823.2	-24821.8	0.07571	0.05792	2.78238	0.0953067	0.327986
ZFPL1	-2229.61	-2229.36	0.09849	0.04754	0.512348	0.474124	0.726272		-2556.98	-2556.91	0.10173	0.11463	0.134454	0.713858	0.907812
ZFPM2	-8215.96	-8215.95	0.07118	0.07704	0.026762	0.870053	0.954405		-8994.36	-8994.34	0.07066	0.06733	0.038858	0.84373	0.980289
ZGRF1	-16870.2	-16867.7	0.51048	0.98752	4.93776	0.026276	0.174642		-19337.6	-19337.6	0.51631	0.52446	0.017466	0.894859	0.982304
ZNF395	-3790.63	-3790.63	0.08385	0.08156	0.001734	0.966785	0.991248		-4106.16	-4106.16	0.0876	0.087	0.000398	0.984083	0.995818
ZNF526	-4733.8	-4731.39	0.09507	0.21392	4.82801	0.028001	0.179062		-5246.88	-5549.64	0.12195	0.06299	605.504	1.0635e-133	3.5722e-131
ZNHIT6	-3352.95	-3352.5	0.27192	0.16915	0.899786	0.342839	0.598636		-3853.68	-3853.2	0.27581	0.358	0.96007	0.327169	0.618113
ZPLD1	-2602.92	-2600.61	0.12509	0.68632	4.62054	0.0315913	0.193568		-2878.52	-2878.46	0.12228	0.10668	0.128308	0.720193	0.909834
